# Supplementary material for: Copper Induces Protein Aggregation, a Toxic Process Compensated by Molecular Chaperones
Source: mBio. 2022 Mar 15;13(2):e03251-21. doi: 10.1128/mbio.03251-21 (PMC9040851; doi:10.1128/mbio.03251-21)
Supplement: TABLE S1 [file mbio.03251-21-st001.xlsx]

## Sheet: Feuil1
Protein IDs	Majority protein IDs	Protein names	Gene names	Peptides	LFQ intensity 30_1	LFQ intensity 30_2	LFQ intensity 30_3	LFQ intensity 45_1	LFQ intensity 45_2	LFQ intensity 45_3	LFQ intensity cu1_1	LFQ intensity cu1_2	LFQ intensity cu1_3	LFQ intensity cu2_1	LFQ intensity cu2_2	LFQ intensity cu2_3
P0A8V2	P0A8V2	DNA-directed RNA polymerase subunit beta	rpoB	92	0	0	0	7137800000	7719100000	6582200000	4182400000	4152300000	3851600000	5546500000	5724900000	5872000000
P0A8T7	P0A8T7	DNA-directed RNA polymerase subunit beta	rpoC	90	0	0	0	4892700000	5042200000	4654800000	3586800000	3738200000	3576800000	5688300000	5486400000	5528400000
P0A9Q7	P0A9Q7	Aldehyde-alcohol dehydrogenase;Alcohol dehydrogenase;Acetaldehyde dehydrogenase [acetylating];Pyruvate-formate-lyase deactivase	adhE	63	0	0	0	10170000000	10848000000	9060000000	10306000000	10419000000	9809100000	5014300000	5444700000	5342000000
P09546	P09546	Bifunctional protein PutA;Proline dehydrogenase;Delta-1-pyrroline-5-carboxylate dehydrogenase	putA	61	0	0	0	4530700000	4801700000	4336400000	1677300000	1667800000	1655800000	2069900000	2152200000	2123900000
P00864	P00864	Phosphoenolpyruvate carboxylase	ppc	54	0	0	0	123350000	106630000	113110000	1575900000	1732700000	1916600000	103230000	138950000	131390000
P09152;P19319	P09152	Respiratory nitrate reductase 1 alpha chain	narG	54	0	0	0	1303800000	1398900000	1224100000	910100000	938950000	872260000	1240000000	1181800000	1284200000
P0AFG8	P0AFG8	Pyruvate dehydrogenase E1 component	aceE	52	0	0	0	2446600000	2663100000	2480000000	2756100000	2639500000	2471300000	2167800000	2264400000	2311500000
P00961	P00961	Glycine--tRNA ligase beta subunit	glyS	51	0	0	0	579420000	575360000	508940000	569270000	537100000	515670000	960150000	1003800000	977250000
P22523	P22523	Chromosome partition protein MukB	mukB	51	0	0	0	365610000	387370000	372480000	263910000	267810000	267600000	237720000	216310000	206240000
P08201	P08201	Nitrite reductase (NADH) large subunit	nirB	50	0	0	0	2038000000	2268400000	2156900000	1235700000	1373400000	1194000000	831570000	887460000	837630000
P08956	P08956	Type I restriction enzyme EcoKI R protein	hsdR	50	0	0	0	592060000	573820000	484900000	191670000	200690000	182400000	5648300	0	12478000
P0AFG3	P0AFG3	2-oxoglutarate dehydrogenase E1 component	sucA	50	0	0	7986500	8544200000	7749000000	7581200000	3605400000	3514500000	3859800000	626030000	975610000	1012500000
P09373	P09373	Formate acetyltransferase 1	pflB	49	0	0	0	1488800000	1622100000	1666300000	3683300000	4072700000	4031300000	3093200000	3278900000	3153600000
P00957	P00957	Alanine--tRNA ligase	alaS	47	0	0	0	181520000	210010000	185530000	1052400000	980150000	873010000	376620000	433840000	437200000
P0AG67	P0AG67	30S ribosomal protein S1	rpsA	47	0	0	0	2004500000	1954500000	1801200000	4327300000	4399000000	4059800000	4743800000	5030400000	5128700000
P13009	P13009	Methionine synthase	metH	45	0	0	0	498460000	572870000	505470000	97555000	107500000	86115000	26461000	30347000	30635000
P0A705	P0A705	Translation initiation factor IF-2	infB	44	0	0	0	786670000	915880000	814670000	1934700000	2119600000	1850100000	1255300000	1363600000	1365900000
P00956	P00956	Isoleucine--tRNA ligase	ileS	42	0	0	0	21150000	29735000	50524000	1207700000	985160000	1019900000	111930000	169520000	166590000
P0A6F3	P0A6F3	Glycerol kinase	glpK	42	0	0	0	10705000000	11103000000	9733400000	5705800000	5712000000	4967700000	14898000000	15555000000	15828000000
P32176	P32176	Formate dehydrogenase-O major subunit	fdoG	42	0	0	0	289690000	288470000	239620000	124410000	122550000	104200000	168470000	205570000	208610000
P07395	P07395	Phenylalanine--tRNA ligase beta subunit	pheT	40	0	0	0	256980000	297340000	206280000	1758800000	1747000000	1800200000	443810000	425130000	435840000
P10408	P10408	Protein translocase subunit SecA	secA	40	0	0	0	1908900000	1967700000	1824300000	239250000	259980000	273240000	301190000	287380000	266770000
P36683	P36683	Aconitate hydratase B	acnB	40	0	0	0	982320000	1012400000	890870000	536650000	536440000	586390000	725740000	724580000	752860000
P60240	P60240	RNA polymerase-associated protein RapA	rapA	40	0	0	0	1167500000	1107900000	1024200000	411570000	386490000	417590000	176900000	143490000	143890000
P04825	P04825	Aminopeptidase N	pepN	39	0	0	0	570460000	607950000	610880000	514410000	484420000	468340000	195360000	249410000	254100000
P0A6Y8	P0A6Y8	Chaperone protein DnaK	dnaK	39	0	0	0	451750000	481090000	403960000	487660000	477910000	452310000	1144800000	1211200000	1198900000
P0A9M0	P0A9M0	Lon protease	lon	39	0	0	0	1482800000	1633400000	1376300000	1249000000	1190300000	1158300000	734100000	743860000	819670000
P00452	P00452	Ribonucleoside-diphosphate reductase 1 subunit alpha	nrdA	38	0	0	0	1027100000	1141200000	966380000	1266400000	1240300000	1110400000	492010000	494700000	502440000
P00490	P00490	Maltodextrin phosphorylase	malP	38	0	0	0	460680000	443760000	428060000	711780000	701300000	735330000	452510000	522840000	573990000
P04079	P04079	GMP synthase [glutamine-hydrolyzing]	guaA	38	0	0	0	199940000	246550000	202290000	1611900000	1663100000	1518600000	422010000	479890000	499280000
P0A8M3	P0A8M3	Threonine--tRNA ligase	thrS	36	0	0	0	1373200000	1517700000	1252000000	1423700000	1330000000	1292600000	594730000	681550000	740650000
P0AES6	P0AES6	DNA gyrase subunit B	gyrB	36	0	0	0	987400000	956830000	809900000	681320000	648390000	652590000	716070000	751650000	738070000
P15254	P15254	Phosphoribosylformylglycinamidine synthase	purL	36	0	0	0	221610000	238330000	270830000	114070000	123920000	141230000	0	0	0
P30958	P30958	Transcription-repair-coupling factor	mfd	36	0	0	0	62246000	60575000	64961000	334940000	264780000	281040000	0	32540000	55694000
P00350	P00350	6-phosphogluconate dehydrogenase, decarboxylating	gnd	35	0	0	0	622390000	698430000	555280000	1695000000	1693100000	1602400000	1312000000	1297200000	1284400000
P0A853	P0A853	Tryptophanase	tnaA	35	0	0	0	14005000000	15101000000	14007000000	11199000000	11750000000	10837000000	6895000000	6874700000	7013000000
P0A9B2	P0A9B2	Glyceraldehyde-3-phosphate dehydrogenase A	gapA	35	0	0	10826000	20190000000	19372000000	18396000000	2884500000	2914200000	2653200000	12956000000	12562000000	13353000000
P21513	P21513	Ribonuclease E	rne	35	0	0	0	329750000	344800000	269770000	187640000	197730000	162730000	617660000	631810000	629770000
P00582	P00582	DNA polymerase I	polA	34	0	0	0	804860000	819080000	1067800000	30681000	33089000	40990000	64260000	89456000	76646000
P00959	P00959	Methionine--tRNA ligase	metG	34	0	0	0	77525000	98478000	92262000	387410000	357230000	340180000	171150000	170680000	161440000
P00962	P00962	Glutamine--tRNA ligase	glnS	34	0	0	0	75466000	68043000	86060000	1573500000	1861100000	2115000000	108920000	92253000	111220000
P06612	P06612	DNA topoisomerase 1	topA	34	0	0	0	266420000	281340000	231180000	682200000	549510000	527120000	105020000	152110000	145990000
P0AC33	P0AC33	Fumarate hydratase class I, aerobic	fumA	34	0	0	0	321880000	298940000	257440000	913850000	912190000	969500000	311940000	308140000	330360000
P21499	P21499	Ribonuclease R	rnr	34	0	0	0	133090000	137270000	129580000	206500000	198130000	210580000	292020000	243640000	277840000
P0A6M8	P0A6M8	Elongation factor G	fusA	33	0	0	0	1490400000	1584600000	1373600000	2152600000	2168000000	2091700000	3214600000	3438400000	3498100000
P0A7E5	P0A7E5	CTP synthase	pyrG	33	0	0	0	387890000	422070000	313150000	1859000000	1802700000	1684300000	655420000	644140000	661350000
P63284	P63284	Chaperone protein ClpB	clpB	33	0	0	0	62666000	77725000	84968000	196260000	211210000	213600000	142440000	149550000	160270000
P07118	P07118	Valine--tRNA ligase	valS	32	0	0	0	90426000	98624000	80934000	264020000	240460000	229280000	207790000	217790000	221530000
P08839	P08839	Phosphoenolpyruvate-protein phosphotransferase	ptsI	32	0	0	0	503950000	517380000	447120000	751180000	797440000	673050000	745720000	775600000	777010000
P0A8N3	P0A8N3	Lysine--tRNA ligase	lysS	32	0	0	0	823060000	828180000	748890000	580630000	635930000	512210000	457020000	516490000	577360000
P0AFF6	P0AFF6	Transcription termination/antitermination protein NusA	nusA	32	0	0	0	383270000	418330000	590650000	638480000	620600000	856920000	663670000	634280000	663390000
P13035	P13035	Aerobic glycerol-3-phosphate dehydrogenase	glpD	32	0	0	0	665990000	664110000	546010000	514550000	504540000	455270000	661610000	692690000	697760000
Q46811	Q46811	Uncharacterized protein YgfK	ygfK	32	0	0	0	10344000	15392000	6788400	34648000	42737000	23048000	0	0	0
P07813	P07813	Leucine--tRNA ligase	leuS	31	0	0	0	165360000	164620000	143880000	281490000	276920000	290790000	277290000	307720000	315450000
P0A850	P0A850	Trigger factor	tig	31	0	0	0	1229800000	1195300000	1202600000	1278900000	1374500000	1156200000	2539700000	2391600000	2456800000
P0A9M8	P0A9M8	Phosphate acetyltransferase	pta	31	0	0	0	387720000	401760000	434430000	740170000	698620000	593140000	381340000	532460000	541640000
P23843	P23843	Periplasmic oligopeptide-binding protein	oppA	31	0	0	0	214330000	256050000	241790000	232960000	230130000	201290000	1283800000	1334900000	1413100000
P30850	P30850	Exoribonuclease 2	rnb	31	0	0	0	19650000	8499900	16294000	894150000	820110000	830740000	28287000	29596000	30824000
P43329	P43329	ATP-dependent RNA helicase HrpA	hrpA	31	0	0	0	49923000	0	12357000	34396000	41411000	63599000	0	14862000	9614600
P06959	P06959	Dihydrolipoyllysine-residue acetyltransferase component of pyruvate dehydrogenase complex	aceF	30	0	0	0	324630000	355300000	310100000	557690000	576680000	614590000	583170000	598030000	620850000
P0A7D4	P0A7D4	Adenylosuccinate synthetase	purA	30	0	0	0	1771700000	1655600000	1564600000	3130700000	2999200000	3054400000	934910000	900290000	922240000
P0ABH9	P0ABH9	ATP-dependent Clp protease ATP-binding subunit ClpA	clpA	30	0	0	0	199830000	213800000	178630000	251880000	265260000	251890000	226330000	255620000	271080000
P21170	P21170	Biosynthetic arginine decarboxylase	speA	30	0	0	0	1502000000	1703500000	1336800000	1698200000	1660600000	1299400000	1053100000	1176500000	1135300000
P28904	P28904	Trehalose-6-phosphate hydrolase	treC	30	0	0	0	284840000	267900000	288700000	1248100000	1384000000	1470700000	260830000	289840000	306280000
P33599	P33599	NADH-quinone oxidoreductase subunit C/D	nuoC	30	0	0	0	1081900000	1131200000	938310000	450240000	453650000	437310000	972230000	934910000	925970000
P36938	P36938	Phosphoglucomutase	pgm	30	0	0	0	932410000	948410000	927370000	445810000	450920000	405820000	106340000	177300000	267160000
P00561	P00561	Bifunctional aspartokinase/homoserine dehydrogenase 1;Aspartokinase;Homoserine dehydrogenase	thrA	29	0	0	0	385620000	406990000	414280000	195140000	200020000	196440000	131160000	192610000	182490000
P04805	P04805	Glutamate--tRNA ligase	gltX	29	0	0	0	97168000	106440000	89836000	1599200000	1370200000	1678400000	199120000	174440000	193970000
P0A799	P0A799	Phosphoglycerate kinase	pgk	29	0	0	0	1713900000	1963800000	2173700000	3472300000	3601300000	3517700000	4083000000	3806600000	3104000000
P0A8N5	P0A8N5	Lysine--tRNA ligase, heat inducible	lysU	29	0	0	0	502930000	610470000	438000000	140600000	140040000	115550000	170250000	151600000	171310000
P0ABB4	P0ABB4	ATP synthase subunit beta	atpD	29	0	0	0	3414500000	3616300000	3652000000	1807200000	1899300000	1812100000	2020200000	1928800000	2047100000
P16659	P16659	Proline--tRNA ligase	proS	29	0	0	0	1762600000	1879000000	1782200000	243860000	265430000	308830000	554010000	522750000	557300000
P33602	P33602	NADH-quinone oxidoreductase subunit G	nuoG	29	0	0	0	402290000	393420000	394430000	408100000	416190000	394140000	402970000	395700000	362160000
P52647	P52647	Probable pyruvate-flavodoxin oxidoreductase	ydbK	29	0	0	0	107810000	115300000	126230000	53045000	62644000	51462000	0	17598000	0
P0A6H5	P0A6H5	ATP-dependent protease ATPase subunit HslU	hslU	28	0	0	0	1496400000	1604300000	1364100000	667130000	634140000	520660000	820750000	787730000	819870000
P0A9W3	P0A9W3	Energy-dependent translational throttle protein EttA	ettA	28	0	0	0	323160000	365080000	290390000	181700000	189230000	175350000	248810000	256730000	267710000
P0AEX9	P0AEX9	Maltose-binding periplasmic protein	malE	28	0	0	0	514640000	524790000	551350000	454880000	521830000	496510000	1164000000	1159600000	1137900000
P0AFK0	P0AFK0	Metalloprotease PmbA	pmbA	28	0	0	0	774050000	810970000	675310000	429490000	435150000	399400000	631640000	681430000	657280000
P15977	P15977	4-alpha-glucanotransferase	malQ	28	0	0	0	207930000	164930000	190790000	526330000	439430000	524230000	55986000	61023000	48447000
P26616	P26616	NAD-dependent malic enzyme	maeA	28	0	0	0	2716600000	2163400000	3158500000	837850000	948860000	987850000	218960000	334900000	332930000
P00562	P00562	Bifunctional aspartokinase/homoserine dehydrogenase 2;Aspartokinase;Homoserine dehydrogenase	metL	27	0	0	0	181420000	230710000	195190000	119830000	98702000	100390000	16844000	33761000	14709000
P06993	P06993	HTH-type transcriptional regulator MalT	malT	27	0	0	0	153380000	163350000	166920000	99167000	86475000	84292000	180310000	247790000	234700000
P08200	P08200	Isocitrate dehydrogenase [NADP]	icd	27	0	0	0	3147500000	3258500000	2717000000	1247300000	1152600000	1091300000	1373700000	1415000000	1387500000
P0A698	P0A698	UvrABC system protein A	uvrA	27	0	0	0	155480000	160690000	126720000	160550000	167090000	149970000	130780000	131920000	130660000
P0A6Z3	P0A6Z3	Chaperone protein HtpG	htpG	27	0	0	0	125230000	139880000	107480000	158200000	166390000	130060000	307170000	306440000	314810000
P0A9C0	P0A9C0	Anaerobic glycerol-3-phosphate dehydrogenase subunit A	glpA	27	0	0	0	290540000	306700000	285530000	159150000	164080000	136330000	199380000	203020000	218630000
P0ABB0	P0ABB0	ATP synthase subunit alpha	atpA	27	0	0	0	902100000	894620000	1001100000	439760000	416770000	497460000	1072900000	1043700000	1035200000
P0AES4	P0AES4	DNA gyrase subunit A	gyrA	27	0	0	0	238430000	264010000	188740000	248370000	244030000	196690000	274530000	306250000	297810000
P22259	P22259	Phosphoenolpyruvate carboxykinase [ATP]	pckA	27	0	0	0	347580000	333710000	341890000	446290000	463280000	449230000	689640000	683700000	660780000
P27298	P27298	Oligopeptidase A	prlC	27	0	0	0	48389000	40777000	42429000	117000000	136350000	161000000	53264000	54837000	72765000
P37759	P37759	dTDP-glucose 4,6-dehydratase 1	rfbB	27	0	0	0	2997300000	3297700000	2736800000	1361500000	1316000000	1138800000	93264000	208910000	200760000
P75864	P75864	Ribosomal RNA large subunit methyltransferase K/L;23S rRNA m2G2445 methyltransferase;23S rRNA m7G2069 methyltransferase	rlmL	27	0	0	0	61913000	88764000	103410000	306010000	332950000	323570000	17006000	21950000	27769000
P77718	P77718	tRNA sulfurtransferase	thiI	27	0	0	0	150580000	193550000	192420000	383630000	474050000	544230000	17778000	31562000	22880000
P05055	P05055	Polyribonucleotide nucleotidyltransferase	pnp	26	0	0	0	411920000	425470000	324000000	212660000	190610000	185330000	1117200000	1096600000	1096100000
P08957	P08957	Type I restriction enzyme EcoKI M protein	hsdM	26	0	0	0	350470000	339880000	294850000	255720000	252370000	216320000	70258000	106000000	105360000
P0A6H1	P0A6H1	ATP-dependent Clp protease ATP-binding subunit ClpX	clpX	26	0	0	0	665450000	704230000	641430000	270960000	272430000	250870000	437650000	420300000	432570000
P0A8M0	P0A8M0	Asparagine--tRNA ligase	asnS	26	0	0	0	332680000	377100000	248930000	476150000	468140000	403390000	306080000	353880000	336100000
P0A9P6	P0A9P6	ATP-dependent RNA helicase DeaD	deaD	26	0	0	0	951840000	982310000	914850000	683530000	677000000	605710000	2000400000	2132500000	2137900000
P0AD61	P0AD61	Pyruvate kinase I	pykF	26	0	0	0	316400000	329160000	283090000	1096500000	1083300000	1016400000	634460000	653290000	690570000
P0AGJ9	P0AGJ9	Tyrosine--tRNA ligase	tyrS	26	0	0	0	22655000	33333000	42901000	577150000	673430000	744560000	31888000	38443000	40974000
P21889	P21889	Aspartate--tRNA ligase	aspS	26	0	0	0	118520000	143150000	137960000	516710000	488380000	431180000	253380000	249700000	250430000
P23909	P23909	DNA mismatch repair protein MutS	mutS	26	0	0	0	194140000	194740000	177110000	95999000	101420000	92768000	78525000	86922000	73386000
P46837	P46837	Protein YhgF	yhgF	26	0	0	0	47516000	40905000	32507000	60751000	65876000	52748000	55390000	61370000	54328000
P00968	P00968	Carbamoyl-phosphate synthase large chain	carB	25	0	0	0	30458000	38439000	58842000	82423000	99700000	113310000	0	0	13153000
P0A8L1	P0A8L1	Serine--tRNA ligase	serS	25	0	0	0	772600000	821690000	688620000	1121800000	1111600000	1068400000	374220000	493310000	498250000
P0ABH7	P0ABH7	Citrate synthase	gltA	25	0	0	0	354180000	403560000	314750000	3679200000	3496600000	3315300000	485680000	394950000	495190000
P0AC38	P0AC38	Aspartate ammonia-lyase	aspA	25	0	0	0	330830000	339650000	354640000	1945700000	2010300000	1819200000	698280000	705100000	783030000
P0AC53	P0AC53	Glucose-6-phosphate 1-dehydrogenase;Extracellular death factor	zwf	25	0	0	0	170500000	186400000	163750000	506790000	524480000	466690000	181150000	101460000	178260000
P0AG30	P0AG30	Transcription termination factor Rho	rho	25	0	0	0	2911900000	3165700000	2521600000	2377600000	2459100000	2173400000	1191100000	1358900000	1379900000
P0AGF6	P0AGF6	L-threonine dehydratase catabolic TdcB	tdcB	25	0	0	0	2148700000	2192100000	1860000000	1697100000	1672500000	1343600000	2470700000	2526700000	2669400000
P11349	P11349	Respiratory nitrate reductase 1 beta chain	narH	25	0	0	0	285440000	267140000	242180000	129080000	110670000	103620000	259170000	243120000	243030000
P37095	P37095	Peptidase B	pepB	25	0	0	0	226180000	236540000	215190000	147170000	146990000	125650000	186010000	173040000	187940000
P75838	P75838	Ribosomal protein S12 methylthiotransferase accessory factor YcaO	ycaO	25	0	0	0	3232300000	3028000000	3175300000	655930000	726010000	729480000	151860000	70894000	77987000
P00393	P00393	NADH dehydrogenase	ndh	24	0	0	0	209690000	213340000	208890000	94191000	115100000	88248000	289260000	316450000	308950000
P00509	P00509	Aspartate aminotransferase	aspC	24	0	0	0	154280000	153770000	118210000	535920000	555590000	456260000	317680000	315910000	337880000
P05459	P05459	Erythronate-4-phosphate dehydrogenase	pdxB	24	0	0	0	25561000	40233000	24042000	284180000	335180000	283010000	0	0	0
P0A9H3	P0A9H3	Lysine decarboxylase, inducible	cadA	24	0	0	0	43276000	28736000	42228000	472190000	389450000	528650000	21616000	35409000	26938000
P21599	P21599	Pyruvate kinase II	pykA	24	0	0	0	2837300000	3148000000	2772700000	1278000000	1428000000	1392900000	508720000	513880000	529560000
P31120	P31120	Phosphoglucosamine mutase	glmM	24	0	0	0	720910000	729530000	642510000	1096700000	1112000000	1140000000	759920000	758150000	776720000
P76558	P76558	NADP-dependent malic enzyme	maeB	24	0	0	0	115600000	134180000	100760000	251810000	248550000	207760000	167350000	192690000	172310000
P04983	P04983	Ribose import ATP-binding protein RbsA	rbsA	23	0	0	0	237220000	239510000	198560000	289620000	285830000	238330000	160470000	201810000	222280000
P09831	P09831	Glutamate synthase [NADPH] large chain	gltB	23	0	0	0	0	0	0	15268000	17403000	15835000	0	13206000	0
P0A817	P0A817	S-adenosylmethionine synthase	metK	23	0	0	0	2100300000	2181600000	1684200000	897890000	786340000	681070000	1767100000	1868000000	1790500000
P0AC86	P0AC86	Glycogen phosphorylase	glgP	23	0	0	0	187740000	306660000	309280000	67283000	62933000	39115000	0	9739800	17906000
P37177	P37177	Phosphoenolpyruvate-protein phosphotransferase PtsP	ptsP	23	0	0	0	107570000	95241000	105590000	95419000	88982000	106940000	23219000	45149000	46799000
P60785	P60785	Elongation factor 4	lepA	23	0	0	0	467440000	566920000	523330000	518730000	457640000	426250000	648630000	627580000	659790000
P62399	P62399	50S ribosomal protein L5	rplE	23	0	0	0	18296000000	18110000000	16760000000	8508100000	9522300000	8569600000	14370000000	13948000000	14488000000
P08312	P08312	Phenylalanine--tRNA ligase alpha subunit	pheS	22	0	0	0	81349000	94559000	75050000	910850000	861480000	752430000	162540000	189880000	171650000
P0A6F5	P0A6F5	60 kDa chaperonin	groL	22	0	0	0	406160000	392200000	344700000	727620000	678580000	654330000	730700000	772820000	709570000
P0A7B1	P0A7B1	Polyphosphate kinase	ppk	22	0	0	0	121800000	113030000	99418000	69049000	81615000	81938000	132410000	160850000	181950000
P0A7Z4	P0A7Z4	DNA-directed RNA polymerase subunit alpha	rpoA	22	0	0	0	1773200000	2107800000	1563800000	2281300000	2302100000	1882100000	2417300000	2568200000	2609600000
P0A836	P0A836	Succinyl-CoA ligase [ADP-forming] subunit beta	sucC	22	0	0	0	602150000	591750000	496710000	1579200000	1587700000	1453900000	1056900000	924440000	1002300000
P0A870	P0A870	Transaldolase B	talB	22	0	0	0	353090000	396360000	324790000	347160000	343480000	321770000	737560000	729410000	708430000
P0A9P0	P0A9P0	Dihydrolipoyl dehydrogenase	lpdA	22	0	0	0	531900000	493300000	499730000	514370000	516040000	484020000	873220000	884470000	932840000
P0ABD5	P0ABD5	Acetyl-coenzyme A carboxylase carboxyl transferase subunit alpha	accA	22	0	0	0	668390000	639170000	828960000	467750000	549950000	525750000	321580000	289630000	302700000
P0ABT2	P0ABT2	DNA protection during starvation protein	dps	22	0	0	0	197370000	191440000	184510000	2486600000	2523700000	2180700000	444670000	480420000	475330000
P17169	P17169	Glutamine--fructose-6-phosphate aminotransferase [isomerizing]	glmS	22	0	0	0	48335000	102610000	181940000	212390000	252530000	354460000	17257000	96303000	66566000
P24182	P24182	Biotin carboxylase	accC	22	0	0	0	404330000	399520000	304820000	1523500000	1359700000	1198600000	498190000	577340000	545450000
P25665	P25665	5-methyltetrahydropteroyltriglutamate--homocysteine methyltransferase	metE	22	0	0	0	251700000	163490000	303870000	84689000	53871000	92364000	8146300	8356600	15038000
P27306	P27306	Soluble pyridine nucleotide transhydrogenase	sthA	22	0	0	0	329460000	423460000	321150000	478510000	572030000	602770000	196260000	266530000	280170000
P32132	P32132	GTP-binding protein TypA/BipA	typA	22	0	0	0	864310000	945240000	747690000	1234500000	1101400000	997960000	677940000	799420000	800820000
P37744	P37744	Glucose-1-phosphate thymidylyltransferase 1	rmlA1	22	0	0	0	1540100000	1638500000	1477800000	597340000	540220000	507020000	370970000	424930000	429340000
P40874	P40874	N-methyl-L-tryptophan oxidase	solA	22	0	0	0	7818300	0	4708600	83968000	130590000	132790000	0	0	0
P43672	P43672	ABC transporter ATP-binding protein uup	uup	22	0	0	0	96567000	101960000	93427000	146310000	84512000	143280000	28938000	42146000	44077000
P60422	P60422	50S ribosomal protein L2	rplB	22	0	0	0	8498300000	9330000000	7234400000	5785700000	5666400000	4816900000	23884000000	27266000000	28184000000
P05719	P05719	Type-1 restriction enzyme EcoKI specificity protein	hsdS	21	0	0	0	219400000	225970000	185830000	87359000	94273000	89882000	0	49556000	47171000
P0A6K6	P0A6K6	Phosphopentomutase	deoB	21	0	0	0	135670000	146630000	118560000	172890000	175100000	175030000	225180000	198000000	194770000
P0A6P1	P0A6P1	Elongation factor Ts	tsf	21	0	0	0	574940000	637190000	453170000	1070000000	931960000	746830000	1472000000	1602500000	1595800000
P0A7V0	P0A7V0	30S ribosomal protein S2	rpsB	21	0	0	0	6970900000	7462500000	6320400000	6512100000	6852900000	5707400000	4916000000	5245900000	5561400000
P0A7V3	P0A7V3	30S ribosomal protein S3	rpsC	21	0	0	0	15689000000	19113000000	16152000000	9624300000	11126000000	9791100000	23581000000	25551000000	27406000000
P0A9U3	P0A9U3	Uncharacterized ABC transporter ATP-binding protein YbiT	ybiT	21	0	0	0	1468300000	1081500000	1273500000	120100000	90293000	103380000	20062000	35387000	28018000
P0AB71	P0AB71	Fructose-bisphosphate aldolase class 2	fbaA	21	0	0	0	1760700000	1965300000	1852300000	3963500000	3732600000	4589900000	2355800000	2441800000	2612200000
P0ADG4	P0ADG4	Inositol-1-monophosphatase	suhB	21	0	0	0	174080000	187030000	169770000	803940000	784650000	648730000	311970000	354690000	313830000
P0AEI1	P0AEI1	tRNA-2-methylthio-N(6)-dimethylallyladenosine synthase	miaB	21	0	0	0	655950000	666680000	688170000	179700000	166160000	167610000	254950000	243210000	222500000
P0AF20	P0AF20	N-acetylglucosamine repressor	nagC	21	0	0	0	226380000	245400000	187060000	173100000	162780000	166980000	175740000	156560000	175060000
P21507	P21507	ATP-dependent RNA helicase SrmB	srmB	21	0	0	0	382340000	409760000	339990000	214960000	205540000	193220000	324030000	319910000	310620000
P33195	P33195	Glycine dehydrogenase (decarboxylating)	gcvP	21	0	0	0	75188000	67566000	72780000	103950000	102740000	105990000	124950000	118410000	129350000
P35340	P35340	Alkyl hydroperoxide reductase subunit F	ahpF	21	0	0	0	61925000	70539000	76038000	143810000	144960000	150900000	66830000	110160000	116920000
P62620	P62620	4-hydroxy-3-methylbut-2-en-1-yl diphosphate synthase (flavodoxin)	ispG	21	0	0	0	430360000	516700000	417990000	203390000	204860000	155070000	397510000	388240000	447760000
P76658	P76658	Bifunctional protein HldE;D-beta-D-heptose 7-phosphate kinase;D-beta-D-heptose 1-phosphate adenylyltransferase	hldE	21	0	0	0	440340000	519790000	478080000	189200000	211290000	214260000	170680000	203850000	210750000
P00579	P00579	RNA polymerase sigma factor RpoD	rpoD	20	0	0	0	240460000	291690000	238420000	271760000	266230000	255380000	195670000	230440000	215130000
P0A6L4	P0A6L4	N-acetylneuraminate lyase	nanA	20	0	0	0	331030000	332780000	403480000	1466000000	1610400000	1614100000	705740000	722360000	777120000
P0A6P5	P0A6P5	GTPase Der	der	20	0	0	0	441720000	449080000	471710000	453210000	486970000	609650000	272270000	290890000	310950000
P0A6P9	P0A6P9	Enolase	eno	20	0	0	0	1408800000	1363600000	1838000000	1380900000	1468000000	1915900000	2912900000	3151100000	2976700000
P0A7V8	P0A7V8	30S ribosomal protein S4	rpsD	20	0	0	0	15995000000	16471000000	16900000000	4751300000	5126300000	4664400000	22188000000	24859000000	24786000000
P0AAB4	P0AAB4	3-octaprenyl-4-hydroxybenzoate carboxy-lyase	ubiD	20	0	0	0	0	0	0	49146000	33641000	63080000	0	0	0
P0ACY3	P0ACY3	Uncharacterized protein YeaG	yeaG	20	0	0	0	38036000	44170000	43189000	75750000	82936000	79422000	0	11077000	0
P0ADG7	P0ADG7	Inosine-5-monophosphate dehydrogenase	guaB	20	0	0	0	238710000	239620000	230340000	1486800000	1498200000	1419800000	458980000	449900000	499360000
P0ADY1	P0ADY1	Peptidyl-prolyl cis-trans isomerase D	ppiD	20	0	0	0	151120000	164690000	129910000	77159000	75798000	70711000	221100000	217680000	227290000
P24183	P24183	Formate dehydrogenase, nitrate-inducible, major subunit	fdnG	20	0	0	0	20142000	41024000	25598000	3287500	0	11314000	0	0	0
P37747	P37747	UDP-galactopyranose mutase	glf	20	0	0	0	756300000	783910000	661600000	190560000	208230000	181850000	217700000	235270000	239070000
P60906	P60906	Histidine--tRNA ligase	hisS	20	0	0	0	90262000	99713000	81219000	400380000	379670000	398380000	145710000	153080000	143640000
Q46829	Q46829	6-phospho-beta-glucosidase BglA	bglA	20	0	0	0	5403400	0	0	178210000	206560000	120380000	0	0	27510000
P02359	P02359	30S ribosomal protein S7	rpsG	19	0	0	0	23462000000	25114000000	22015000000	6521900000	6359200000	5503200000	16045000000	18214000000	18148000000
P0A749	P0A749	UDP-N-acetylglucosamine 1-carboxyvinyltransferase	murA	19	0	0	0	390450000	506960000	474980000	276880000	273160000	271870000	333700000	308880000	288410000
P0A796	P0A796	ATP-dependent 6-phosphofructokinase isozyme 1	pfkA	19	0	0	0	272650000	259880000	227450000	677330000	680380000	597370000	294710000	337460000	356610000
P0A7L0	P0A7L0	50S ribosomal protein L1	rplA	19	0	0	0	2459200000	2748300000	2803800000	1667600000	1859400000	1506600000	3106700000	3345700000	3520200000
P0A9K3	P0A9K3	PhoH-like protein	ybeZ	19	0	0	0	97405000	96372000	87461000	334460000	310310000	305630000	141070000	161880000	163860000
P0AB89	P0AB89	Adenylosuccinate lyase	purB	19	0	0	0	48105000	48288000	53136000	58936000	64464000	58592000	65712000	54714000	69850000
P0AC41	P0AC41	Succinate dehydrogenase flavoprotein subunit	sdhA	19	0	0	0	324530000	331910000	261060000	396790000	387890000	307920000	359520000	337230000	358360000
P0AEW6	P0AEW6	Inosine-guanosine kinase	gsk	19	0	0	0	54908000	39069000	72722000	298700000	270390000	264460000	0	11060000	0
P10121	P10121	Signal recognition particle receptor FtsY	ftsY	19	0	0	0	57649000	57598000	51258000	57773000	47586000	51237000	86142000	98275000	104600000
P14081	P14081	Selenocysteine-specific elongation factor	selB	19	0	0	0	1027800000	1137600000	1046800000	601470000	600480000	519840000	47136000	844530000	739270000
P15042	P15042	DNA ligase	ligA	19	0	0	0	6572300	12866000	7042000	42607000	61404000	70452000	6426600	11951000	6793800
P20083	P20083	DNA topoisomerase 4 subunit B	parE	19	0	0	0	53114000	54504000	59903000	58950000	86686000	69616000	40248000	44087000	57429000
P23830	P23830	CDP-diacylglycerol--serine O-phosphatidyltransferase	pssA	19	0	0	0	208240000	216180000	228320000	187860000	176330000	172520000	83640000	112580000	117040000
P30870	P30870	Glutamate-ammonia-ligase adenylyltransferase	glnE	19	0	0	0	0	0	7199700	36545000	50513000	45365000	0	0	0
P37760	P37760	dTDP-4-dehydrorhamnose reductase	rfbD	19	0	0	0	2381400000	2362000000	2560800000	754970000	910410000	1217800000	98536000	65892000	78057000
P61889	P61889	Malate dehydrogenase	mdh	19	0	0	0	224330000	270160000	202070000	331890000	331990000	297600000	683410000	701300000	626200000
P76594	P76594	Protein lysine acetyltransferase Pka	pka	19	0	0	0	109110000	103430000	158890000	67444000	76695000	107460000	66549000	77074000	100960000
P00363	P00363	Fumarate reductase flavoprotein subunit	frdA	18	0	0	0	108740000	117030000	99380000	103990000	113330000	99798000	94572000	94213000	83585000
P0A6A3	P0A6A3	Acetate kinase	ackA	18	0	0	0	857910000	828230000	932570000	1990000000	2163500000	2439400000	1098900000	987650000	1092200000
P0A6B7	P0A6B7	Cysteine desulfurase IscS	iscS	18	0	0	0	336040000	378210000	313770000	689680000	765380000	633930000	623120000	605160000	540250000
P0A9B6	P0A9B6	D-erythrose-4-phosphate dehydrogenase	epd	18	0	0	0	189480000	181510000	173250000	216520000	213550000	241300000	166220000	157510000	166840000
P0ABA6	P0ABA6	ATP synthase gamma chain	atpG	18	0	0	0	171300000	191680000	173990000	222630000	203170000	184440000	160830000	129060000	179050000
P0ABU2	P0ABU2	Ribosome-binding ATPase YchF	ychF	18	0	0	0	723310000	839300000	672960000	212570000	208520000	179080000	249420000	230680000	232520000
P0ADR8	P0ADR8	LOG family protein YgdH	ygdH	18	0	0	0	74948000	60810000	61245000	224380000	322380000	290290000	28717000	28225000	55739000
P0AE12	P0AE12	AMP nucleosidase	amn	18	0	0	0	126940000	137910000	199390000	105180000	127280000	115760000	57289000	77046000	85305000
P0C8J6	P0C8J6	D-tagatose-1,6-bisphosphate aldolase subunit GatY	gatY	18	0	0	0	2140900000	2298600000	1847200000	1285300000	1195300000	1107500000	2558600000	2700600000	2936200000
P27249	P27249	Bifunctional uridylyltransferase/uridylyl-removing enzyme;[Protein-PII] uridylyltransferase;[Protein-PII]-UMP uridylyl-removing enzyme	glnD	18	0	0	0	17719000	18443000	10674000	33058000	62055000	54271000	0	0	0
P31979	P31979	NADH-quinone oxidoreductase subunit F	nuoF	18	0	0	0	142060000	141400000	103300000	210970000	204470000	189680000	128190000	148440000	137560000
P39829	P39829	D-galactarate dehydratase	garD	18	0	0	0	123270000	140510000	102740000	127770000	170510000	129420000	115660000	126340000	120790000
P63389	P63389	Uncharacterized ABC transporter ATP-binding protein YheS	yheS	18	0	0	0	63173000	67244000	69632000	35171000	27095000	32183000	0	0	0
P76440	P76440	NAD-dependent dihydropyrimidine dehydrogenase subunit PreT	preT	18	0	0	0	360870000	384920000	305270000	241400000	250280000	199190000	183980000	209450000	199880000
P00954	P00954	Tryptophan--tRNA ligase	trpS	17	0	0	0	813030000	723120000	842810000	896440000	783550000	836580000	258860000	103500000	140610000
P04335	P04335	Esterase FrsA	frsA	17	0	0	0	0	0	0	60828000	71437000	72369000	0	0	0
P04693	P04693	Aromatic-amino-acid aminotransferase	tyrB	17	0	0	0	207480000	200270000	209340000	241290000	287490000	279760000	61258000	90313000	81570000
P07604	P07604	Transcriptional regulatory protein TyrR	tyrR	17	0	0	0	183470000	215380000	166870000	109120000	125330000	118590000	51674000	71320000	75959000
P09147	P09147	UDP-glucose 4-epimerase	galE	17	0	0	0	72516000	82167000	59204000	380020000	402550000	406740000	35729000	38224000	19745000
P0A715	P0A715	2-dehydro-3-deoxyphosphooctonate aldolase	kdsA	17	0	0	0	598780000	579350000	820230000	971590000	1151900000	1471900000	157910000	202940000	271600000
P0A7G6	P0A7G6	Protein RecA	recA	17	0	0	0	609110000	735810000	665940000	325880000	311630000	297880000	602570000	566280000	582720000
P0A940	P0A940	Outer membrane protein assembly factor BamA	bamA	17	0	0	0	44355000	45775000	33750000	25517000	27862000	26225000	63647000	57933000	89280000
P0A9C5	P0A9C5	Glutamine synthetase	glnA	17	0	0	0	161560000	159720000	157190000	152290000	145870000	136400000	109270000	69740000	193170000
P0AFL6	P0AFL6	Exopolyphosphatase	ppx	17	0	0	0	247790000	307910000	216920000	142820000	136160000	122600000	0	0	0
P0AG24	P0AG24	Bifunctional (p)ppGpp synthase/hydrolase SpoT;GTP pyrophosphokinase;Guanosine-3,5-bis(diphosphate) 3-pyrophosphohydrolase	spoT	17	0	0	0	57338000	64264000	58111000	33001000	38343000	35185000	120070000	116330000	111950000
P11454	P11454	Enterobactin synthase component F	entF	17	0	0	0	62956000	66711000	57229000	21359000	20893000	22277000	0	0	0
P23538	P23538	Phosphoenolpyruvate synthase	ppsA	17	0	0	0	146590000	139620000	175770000	46549000	42316000	61688000	0	23905000	7761900
P25553	P25553	Lactaldehyde dehydrogenase	aldA	17	0	0	0	83364000	82138000	75770000	85714000	88251000	77192000	250500000	226350000	228930000
P27830	P27830	dTDP-glucose 4,6-dehydratase 2	rffG	17	0	0	0	98900000	116610000	128800000	171580000	133070000	134190000	0	0	0
P37773	P37773	UDP-N-acetylmuramate--L-alanyl-gamma-D-glutamyl-meso-2,6-diaminoheptandioate ligase	mpl	17	0	0	0	65523000	66562000	63328000	156170000	147160000	174840000	69052000	42031000	64465000
P39377	P39377	Isoaspartyl dipeptidase	iadA	17	0	0	0	0	0	0	24282000	14332000	9330700	0	0	0
P68066	P68066	Autonomous glycyl radical cofactor	grcA	17	0	0	0	643630000	725180000	556950000	2439100000	2248400000	1882900000	1812500000	2124000000	2313900000
P68767	P68767	Cytosol aminopeptidase	pepA	17	0	0	0	29274000	10618000	20601000	159290000	160500000	173510000	54798000	40627000	58035000
Q46803	Q46803	Uncharacterized protein YgeW	ygeW	17	0	0	0	30798000	13914000	20901000	285230000	166530000	125730000	0	0	11574000
P02925	P02925	D-ribose-binding periplasmic protein	rbsB	16	0	0	0	1444900000	1368800000	1179400000	1538600000	1593700000	1329800000	3090600000	3256400000	3163000000
P03004	P03004	Chromosomal replication initiator protein DnaA	dnaA	16	0	0	0	35948000	40172000	31149000	21548000	22181000	16886000	50385000	40349000	66702000
P03018	P03018	DNA helicase II	uvrD	16	0	0	0	25301000	26684000	41326000	49122000	51022000	43392000	0	9768800	8034300
P07639	P07639	3-dehydroquinate synthase	aroB	16	0	0	0	486690000	471050000	477850000	235900000	244350000	248940000	285950000	272520000	293270000
P0A6U3	P0A6U3	tRNA uridine 5-carboxymethylaminomethyl modification enzyme MnmG	mnmG	16	0	0	0	107570000	110360000	87980000	54722000	49142000	54260000	36183000	39269000	40366000
P0A717	P0A717	Ribose-phosphate pyrophosphokinase	prs	16	0	0	0	1046500000	1093200000	1341000000	792860000	879720000	872910000	1626300000	1309200000	1336700000
P0A847	P0A847	Queuine tRNA-ribosyltransferase	tgt	16	0	0	0	68848000	43872000	38324000	60154000	86397000	110820000	12429000	0	15296000
P0A8J8	P0A8J8	ATP-dependent RNA helicase RhlB	rhlB	16	0	0	0	53116000	91131000	67426000	112440000	121730000	118500000	188730000	201500000	201100000
P0A953	P0A953	3-oxoacyl-[acyl-carrier-protein] synthase 1	fabB	16	0	0	0	705530000	742120000	833920000	1226400000	1114800000	1209200000	224430000	253080000	339680000
P0A9M2	P0A9M2	Hypoxanthine phosphoribosyltransferase	hpt	16	0	0	0	290360000	405330000	384920000	77394000	109390000	84134000	119590000	159720000	142470000
P0ABF1	P0ABF1	Poly(A) polymerase I	pcnB	16	0	0	0	143120000	134990000	121060000	93463000	79478000	84398000	413530000	424870000	403910000
P0ACE0	P0ACE0	Hydrogenase-2 large chain	hybC	16	0	0	0	24437000	25641000	29166000	57635000	68876000	95855000	0	9331700	9418600
P0ACJ8	P0ACJ8	cAMP-activated global transcriptional regulator CRP	crp	16	0	0	0	132630000	130890000	81257000	996470000	942310000	1017700000	250990000	198270000	247990000
P0AEA8	P0AEA8	Siroheme synthase;Uroporphyrinogen-III C-methyltransferase;Precorrin-2 dehydrogenase;Sirohydrochlorin ferrochelatase	cysG	16	0	0	0	0	0	0	54175000	47543000	36126000	0	0	0
P0AFI2	P0AFI2	DNA topoisomerase 4 subunit A	parC	16	0	0	0	216970000	214610000	168290000	219520000	210510000	175770000	92824000	81373000	82745000
P0AG16	P0AG16	Amidophosphoribosyltransferase	purF	16	0	0	0	138270000	136190000	137470000	103060000	96950000	102720000	52071000	33311000	42870000
P0AGD7	P0AGD7	Signal recognition particle protein	ffh	16	0	0	0	80109000	85823000	74405000	60610000	54360000	58056000	56399000	92630000	113190000
P13029	P13029	Catalase-peroxidase	katG	16	0	0	0	15466000	22820000	22210000	17531000	21084000	27176000	45574000	34191000	48207000
P15288	P15288	Cytosol non-specific dipeptidase	pepD	16	0	0	0	84780000	79330000	99890000	112460000	143100000	140530000	129230000	175110000	158520000
P18133	P18133	Nicotinate phosphoribosyltransferase	pncB	16	0	0	0	61810000	63895000	56371000	85942000	91146000	91700000	0	0	0
P21169	P21169	Ornithine decarboxylase, constitutive	speC	16	0	0	0	1082400	0	2189100	138460000	84350000	129900000	1501800	0	0
P25519	P25519	GTPase HflX	hflX	16	0	0	0	21402000	31194000	48676000	136500000	164220000	254050000	0	4407300	0
P25888	P25888	ATP-dependent RNA helicase RhlE	rhlE	16	0	0	0	40089000	45500000	40201000	65131000	71091000	66708000	34105000	18463000	29752000
P27302	P27302	Transketolase 1	tktA	16	0	0	0	236500000	223800000	184840000	253050000	240420000	193330000	352590000	458350000	410960000
P27550	P27550	Acetyl-coenzyme A synthetase	acs	16	0	0	0	0	0	0	31593000	25741000	27388000	19252000	29444000	28426000
P36979	P36979	Dual-specificity RNA methyltransferase RlmN	rlmN	16	0	0	0	241040000	229690000	236900000	104550000	110700000	144570000	271060000	268790000	287620000
P37440	P37440	Oxidoreductase UcpA	ucpA	16	0	0	0	376240000	352200000	294170000	284930000	283870000	251460000	428200000	463210000	447310000
P60716	P60716	Lipoyl synthase	lipA	16	0	0	0	993370000	943500000	754820000	709240000	642490000	602020000	677810000	734960000	725620000
P67910	P67910	ADP-L-glycero-D-manno-heptose-6-epimerase	hldD	16	0	0	0	278620000	303160000	277650000	127180000	125860000	105400000	212790000	210000000	228540000
P76578	P76578	Uncharacterized lipoprotein YfhM	yfhM	16	0	0	0	26304000	27492000	31649000	5637100	6599500	0	0	0	16101000
P77395	P77395	Uncharacterized protein YbbN	ybbN	16	0	0	0	9166800	13016000	59633000	140160000	290450000	388830000	51022000	44352000	55823000
P00926	P00926	D-serine dehydratase	dsdA	15	0	0	0	0	4823600	0	83316000	102490000	80931000	6021000	9936300	15228000
P00934	P00934	Threonine synthase	thrC	15	0	0	0	107190000	88020000	114940000	155010000	149670000	141940000	0	36303000	47081000
P07012	P07012	Peptide chain release factor 2	prfB	15	0	0	0	104670000	108500000	98234000	247440000	236810000	227600000	115090000	121740000	128170000
P08622	P08622	Chaperone protein DnaJ	dnaJ	15	0	0	0	209180000	235320000	157020000	187720000	179270000	149710000	320900000	355040000	313700000
P09030	P09030	Exodeoxyribonuclease III	xthA	15	0	0	0	434360000	470170000	495820000	337670000	423670000	409260000	9165100	14467000	19740000
P0A6E4	P0A6E4	Argininosuccinate synthase	argG	15	0	0	0	107870000	122950000	108050000	57927000	52522000	41058000	0	0	37242000
P0A6J5	P0A6J5	D-amino acid dehydrogenase	dadA	15	0	0	0	282660000	281330000	331940000	221630000	221110000	261000000	244860000	265830000	262510000
P0A6Z1	P0A6Z1	Chaperone protein HscA	hscA	15	0	0	0	135670000	130090000	140350000	272050000	286380000	214020000	147330000	146680000	159700000
P0A7R1	P0A7R1	50S ribosomal protein L9	rplI	15	0	0	0	2608500000	3104700000	2335000000	2033500000	2107600000	1853500000	2903500000	3395300000	3319100000
P0A7W1	P0A7W1	30S ribosomal protein S5	rpsE	15	0	0	0	5804600000	7157600000	4200400000	2747700000	2851200000	2367200000	6672600000	7060300000	7342900000
P0A825	P0A825	Serine hydroxymethyltransferase	glyA	15	0	0	0	156360000	160020000	155620000	504600000	462070000	549420000	99421000	108210000	164730000
P0A9A6	P0A9A6	Cell division protein FtsZ	ftsZ	15	0	0	0	349960000	402770000	344980000	163840000	183730000	159540000	369500000	361300000	347660000
P0A9S3	P0A9S3	Galactitol-1-phosphate 5-dehydrogenase	gatD	15	0	0	0	296550000	318280000	235610000	608820000	628570000	522510000	294900000	328760000	305180000
P0AAG8	P0AAG8	Galactose/methyl galactoside import ATP-binding protein MglA	mglA	15	0	0	0	58126000	79944000	64966000	49289000	42375000	38780000	13989000	22402000	17340000
P0AAI3	P0AAI3	ATP-dependent zinc metalloprotease FtsH	ftsH	15	0	0	0	53644000	57015000	55391000	38503000	35102000	34797000	65156000	68422000	71814000
P0AAI5	P0AAI5	3-oxoacyl-[acyl-carrier-protein] synthase 2	fabF	15	0	0	0	211330000	199710000	177840000	148030000	146890000	161260000	154450000	160580000	166430000
P0AB77	P0AB77	2-amino-3-ketobutyrate coenzyme A ligase	kbl	15	0	0	0	155000000	177430000	131590000	338470000	426820000	266300000	119120000	125440000	134240000
P0ACP1	P0ACP1	Catabolite repressor/activator	cra	15	0	0	0	179130000	171350000	196070000	198520000	226550000	200710000	413940000	433990000	451570000
P0AE08	P0AE08	Alkyl hydroperoxide reductase subunit C	ahpC	15	0	0	0	450120000	459940000	427880000	549840000	541860000	472400000	1029800000	1050500000	1103000000
P0AEB2	P0AEB2	D-alanyl-D-alanine carboxypeptidase DacA	dacA	15	0	0	0	75672000	79733000	62819000	42810000	45041000	35053000	115190000	122430000	129940000
P0AES2	P0AES2	Glucarate dehydratase	gudD	15	0	0	0	14723000	16724000	9761700	124560000	114350000	113070000	7198300	12092000	7638700
P0AFG6	P0AFG6	Dihydrolipoyllysine-residue succinyltransferase component of 2-oxoglutarate dehydrogenase complex	sucB	15	0	0	0	324490000	322520000	277730000	943090000	844600000	761860000	335780000	398270000	417410000
P0AG90	P0AG90	Protein translocase subunit SecD	secD	15	0	0	0	28493000	26735000	22087000	18585000	17535000	14097000	36712000	54012000	60146000
P0AGE9	P0AGE9	Succinyl-CoA ligase [ADP-forming] subunit alpha	sucD	15	0	0	0	274790000	295100000	242380000	1005100000	1050200000	960690000	479100000	516820000	534390000
P0AGJ5	P0AGJ5	Uncharacterized tRNA/rRNA methyltransferase YfiF	yfiF	15	0	0	0	22899000	47772000	38040000	384390000	355780000	362580000	68956000	104970000	100930000
P14407	P14407	Fumarate hydratase class I, anaerobic	fumB	15	0	0	0	0	0	0	5463700	4799000	0	0	0	0
P17952	P17952	UDP-N-acetylmuramate--L-alanine ligase	murC	15	0	0	0	148180000	106360000	139770000	86418000	99832000	131370000	57141000	45595000	48807000
P22106	P22106	Asparagine synthetase B [glutamine-hydrolyzing]	asnB	15	0	0	0	26959000	35649000	27922000	33562000	33941000	36059000	0	0	0
P23865	P23865	Tail-specific protease	prc	15	0	0	0	25821000	26620000	25384000	32046000	27515000	24168000	0	24213000	25764000
P23893	P23893	Glutamate-1-semialdehyde 2,1-aminomutase	hemL	15	0	0	0	1347900000	1368800000	1233500000	588900000	654770000	629320000	550400000	572320000	561140000
P28903	P28903	Anaerobic ribonucleoside-triphosphate reductase	nrdD	15	0	0	0	93009000	101370000	81828000	148430000	191000000	222060000	11098000	0	0
P37349	P37349	PTS-dependent dihydroxyacetone kinase, phosphotransferase subunit DhaM;Phosphocarrier protein HPr;Phosphotransferase enzyme IIA component	dhaM	15	0	0	0	58159000	50202000	46555000	115810000	115500000	88598000	0	5453900	11537000
P37765	P37765	Ribosomal large subunit pseudouridine synthase B	rluB	15	0	0	0	74551000	80547000	67577000	189480000	189100000	148930000	239810000	248290000	257780000
P39173	P39173	Putative glucose-6-phosphate 1-epimerase	yeaD	15	0	0	0	93694000	66794000	59528000	146920000	140800000	137960000	109600000	81890000	125340000
P39406	P39406	Ribosomal RNA small subunit methyltransferase C	rsmC	15	0	0	0	72352000	62999000	73197000	317920000	314070000	373380000	103600000	108260000	118820000
P06149	P06149	D-lactate dehydrogenase	dld	14	0	0	0	24447000	25116000	20469000	13613000	13675000	13011000	28758000	23223000	24421000
P06710	P06710	DNA polymerase III subunit tau	dnaX	14	0	0	0	15900000	11959000	11852000	9013700	9109800	9757600	0	0	0
P0A6T1;CON__Q3ZBD7	P0A6T1	Glucose-6-phosphate isomerase	pgi	14	0	0	0	75152000	77798000	77940000	93324000	100560000	100260000	186200000	199000000	218000000
P0A6V8	P0A6V8	Glucokinase	glk	14	0	0	0	191900000	180230000	150580000	354710000	352590000	413330000	21762000	35970000	54307000
P0A7B5	P0A7B5	Glutamate 5-kinase	proB	14	0	0	0	134610000	201070000	158580000	182570000	170820000	165260000	73688000	90973000	91804000
P0A7I4	P0A7I4	Peptide chain release factor 3	prfC	14	0	0	0	36147000	45418000	43318000	217680000	217640000	215110000	38117000	42285000	41494000
P0A7S9	P0A7S9	30S ribosomal protein S13	rpsM	14	0	0	0	11923000000	13567000000	11574000000	5388000000	5470200000	5303400000	18804000000	21401000000	20519000000
P0A8G0	P0A8G0	UvrABC system protein C	uvrC	14	0	0	0	25568000	23974000	24924000	13006000	13412000	12838000	23256000	23784000	14931000
P0A959	P0A959	Glutamate-pyruvate aminotransferase AlaA	alaA	14	0	0	0	167460000	167910000	207530000	113430000	131850000	158220000	217650000	197590000	211280000
P0A993	P0A993	Fructose-1,6-bisphosphatase class 1	fbp	14	0	0	0	395220000	439170000	397070000	343890000	330070000	362240000	63412000	121810000	91378000
P0A9D8	P0A9D8	2,3,4,5-tetrahydropyridine-2,6-dicarboxylate N-succinyltransferase	dapD	14	0	0	0	101550000	75607000	83986000	105100000	80829000	73113000	106680000	151050000	144550000
P0A9G6	P0A9G6	Isocitrate lyase	aceA	14	0	0	0	328350000	383820000	323520000	5503800	0	0	0	0	4683400
P0A9Q5	P0A9Q5	Acetyl-coenzyme A carboxylase carboxyl transferase subunit beta	accD	14	0	0	0	134700000	149530000	121670000	213970000	204520000	171740000	264350000	245050000	241910000
P0AA10	P0AA10	50S ribosomal protein L13	rplM	14	0	0	0	4280700000	4571600000	3661200000	2828400000	2760900000	2402900000	4958600000	5018400000	5321300000
P0ABQ0	P0ABQ0	Coenzyme A biosynthesis bifunctional protein CoaBC;Phosphopantothenoylcysteine decarboxylase;Phosphopantothenate--cysteine ligase	coaBC	14	0	0	0	0	87103000	0	238430000	235910000	217110000	0	0	0
P0ADR6	P0ADR6	Ribosomal RNA large subunit methyltransferase M	rlmM	14	0	0	0	29782000	31449000	28701000	82927000	77516000	48230000	23575000	22487000	27700000
P0AG55	P0AG55	50S ribosomal protein L6	rplF	14	0	0	0	3283200000	4553600000	4037900000	7340400000	7790800000	6752400000	4451400000	4619400000	4825600000
P11875	P11875	Arginine--tRNA ligase	argS	14	0	0	0	32219000	0	57738000	167770000	159010000	188270000	86778000	118680000	131270000
P17117	P17117	Oxygen-insensitive NADPH nitroreductase	nfsA	14	0	0	0	0	0	0	129440000	103570000	47263000	0	6346600	10854000
P21517	P21517	Maltodextrin glucosidase	malZ	14	0	0	0	0	0	0	35494000	34515000	34412000	0	0	0
P23721	P23721	Phosphoserine aminotransferase	serC	14	0	0	0	19789000	16861000	17521000	77541000	68745000	82087000	29021000	30477000	29819000
P23917	P23917	Fructokinase	mak	14	0	0	0	0	0	0	121040000	145290000	102420000	0	9839000	0
P25539	P25539	Riboflavin biosynthesis protein RibD;Diaminohydroxyphosphoribosylaminopyrimidine deaminase;5-amino-6-(5-phosphoribosylamino)uracil reductase	ribD	14	0	0	0	31792000	17368000	29889000	86975000	82292000	109510000	0	14233000	17495000
P27829	P27829	UDP-N-acetyl-D-mannosamine dehydrogenase	wecC	14	0	0	0	74744000	85663000	106380000	114620000	105720000	115480000	0	0	0
P67087	P67087	Ribosomal RNA small subunit methyltransferase I	rsmI	14	0	0	0	201470000	177020000	188490000	145620000	165230000	164020000	80397000	87903000	85252000
P69910;P69908	P69910;P69908	Glutamate decarboxylase beta;Glutamate decarboxylase alpha	gadB;gadA	14	0	0	0	200000000	203910000	177160000	255720000	231950000	202090000	272880000	253010000	254960000
P75863	P75863	Uncharacterized protein YcbX	ycbX	14	0	0	0	66266000	83627000	78592000	93193000	92384000	89582000	58769000	55616000	69547000
P76034	P76034	Uncharacterized HTH-type transcriptional regulator YciT	yciT	14	0	0	0	124220000	101150000	88313000	58325000	43149000	31104000	91621000	90808000	91470000
P76291	P76291	tRNA (mo5U34)-methyltransferase	cmoB	14	0	0	0	27080000	34212000	19275000	204000000	142510000	156310000	0	0	0
P77318	P77318	Uncharacterized sulfatase YdeN	ydeN	14	0	0	0	59681000	61415000	48113000	28505000	38872000	37384000	60862000	52902000	55647000
P77804	P77804	Protein YdgA	ydgA	14	0	0	0	66668000	71983000	64918000	38883000	42672000	37447000	114990000	126470000	131490000
Q46861	Q46861	UPF0313 protein YgiQ	ygiQ	14	0	0	0	10339000	10830000	0	7727600	7812000	4403700	14935000	28875000	25296000
P00550	P00550	PTS system mannitol-specific EIICBA component;Mannitol permease IIC component;Mannitol-specific phosphotransferase enzyme IIB component;Mannitol-specific phosphotransferase enzyme IIA component	mtlA	13	0	0	0	21180000	28711000	22935000	15271000	19494000	18625000	57657000	54599000	68714000
P09155	P09155	Ribonuclease D	rnd	13	0	0	0	4704300	4330800	0	44364000	39910000	30349000	0	0	0
P09424	P09424	Mannitol-1-phosphate 5-dehydrogenase	mtlD	13	0	0	0	0	0	0	117550000	137260000	113980000	25968000	50042000	47596000
P09980	P09980	ATP-dependent DNA helicase Rep	rep	13	0	0	0	17973000	18218000	28005000	20793000	12878000	13973000	0	0	20232000
P0A821	P0A821	L-seryl-tRNA(Sec) selenium transferase	selA	13	0	0	0	19327000	0	0	49599000	43665000	52208000	0	0	0
P0A879	P0A879	Tryptophan synthase beta chain	trpB	13	0	0	0	80892000	103570000	120410000	50313000	77684000	62873000	53306000	39080000	21033000
P0A8F0	P0A8F0	Uracil phosphoribosyltransferase	upp	13	0	0	0	185260000	176170000	156660000	340810000	355840000	341750000	269590000	272600000	292480000
P0A8V6	P0A8V6	Fatty acid metabolism regulator protein	fadR	13	0	0	0	53914000	67800000	53693000	91917000	81907000	89398000	21139000	48321000	52726000
P0A910	P0A910	Outer membrane protein A	ompA	13	0	0	0	357960000	340950000	269350000	301170000	301140000	274430000	1033600000	1026100000	1071700000
P0A9Q1	P0A9Q1	Aerobic respiration control protein ArcA	arcA	13	0	0	0	87517000	77974000	122930000	182190000	186420000	242100000	219910000	224690000	222080000
P0ACP7	P0ACP7	HTH-type transcriptional repressor PurR	purR	13	0	0	0	26266000	24200000	37247000	77588000	88709000	72562000	0	11382000	11836000
P0AE06;P24180	P0AE06	Multidrug efflux pump subunit AcrA	acrA	13	0	0	0	68591000	69336000	50149000	34168000	33345000	37055000	111920000	99791000	108270000
P0AES0	P0AES0	Bifunctional glutathionylspermidine synthetase/amidase;Glutathionylspermidine amidase;Glutathionylspermidine synthetase	gss	13	0	0	0	0	0	0	35763000	31894000	43786000	0	0	0
P0AEZ3	P0AEZ3	Septum site-determining protein MinD	minD	13	0	0	0	163120000	190940000	132870000	202720000	193820000	172260000	290200000	279890000	262470000
P14294	P14294	DNA topoisomerase 3	topB	13	0	0	0	0	0	0	13115000	12785000	11384000	0	0	0
P15005	P15005	5-methylcytosine-specific restriction enzyme B	mcrB	13	0	0	0	55705000	49867000	59416000	24296000	22974000	25612000	36116000	41858000	42399000
P15067	P15067	Glycogen debranching enzyme	glgX	13	0	0	0	0	0	0	67105000	60629000	71816000	0	0	0
P17109	P17109	2-succinyl-5-enolpyruvyl-6-hydroxy-3-cyclohexene-1-carboxylate synthase	menD	13	0	0	0	0	0	0	36424000	37038000	53171000	0	0	0
P22188	P22188	UDP-N-acetylmuramoyl-L-alanyl-D-glutamate--2,6-diaminopimelate ligase	murE	13	0	0	0	0	0	0	122390000	81745000	91966000	0	0	6197100
P30871	P30871	Inorganic triphosphatase	ygiF	13	0	0	0	51426000	63845000	55089000	18509000	17880000	18954000	27637000	41894000	40676000
P32695	P32695	tRNA-dihydrouridine synthase A	dusA	13	0	0	0	42502000	0	12354000	190430000	154320000	176490000	0	7715500	6198600
P33937	P33937	Periplasmic nitrate reductase	napA	13	0	0	0	12916000	14302000	12754000	7705400	7423000	8312400	0	0	0
P33940	P33940	Malate:quinone oxidoreductase	mqo	13	0	0	0	112230000	122290000	79462000	21383000	27092000	21910000	59307000	43527000	52537000
P36929	P36929	Ribosomal RNA small subunit methyltransferase B	rsmB	13	0	0	0	11299000	4478700	7852400	75741000	88623000	123420000	0	0	0
P37342	P37342	Uncharacterized protein YjjI	yjjI	13	0	0	0	20607000	24032000	14216000	94753000	75184000	70183000	26585000	17397000	19637000
P39353	P39353	Uncharacterized oxidoreductase YjhC	yjhC	13	0	0	0	216380000	209720000	219550000	174320000	190080000	224960000	0	16638000	30227000
P60438	P60438	50S ribosomal protein L3	rplC	13	0	0	0	2096300000	2079700000	1854700000	1383900000	1233600000	1089500000	1931200000	2302100000	2414500000
P60723	P60723	50S ribosomal protein L4	rplD	13	0	0	0	2027700000	2769900000	2700800000	2584200000	2505700000	3175400000	4854000000	4671900000	4890600000
P61175	P61175	50S ribosomal protein L22	rplV	13	0	0	0	4569200000	5120200000	3973800000	2862000000	2984100000	2601000000	5816200000	5894600000	6265900000
P77171	P77171	Uncharacterized HTH-type transcriptional regulator YdcI	ydcI	13	0	0	0	53139000	52200000	35611000	66685000	97350000	63761000	0	12828000	10560000
P77649	P77649	UPF0061 protein YdiU	ydiU	13	0	0	0	112870000	161260000	143830000	55011000	54776000	51999000	60932000	54101000	47580000
Q46920	Q46920	NADPH-dependent 7-cyano-7-deazaguanine reductase	queF	13	0	0	0	131560000	122570000	122790000	203710000	207500000	198000000	0	0	10754000
P04968	P04968	L-threonine dehydratase biosynthetic IlvA	ilvA	12	0	0	0	21653000	18802000	10476000	8937300	11223000	0	0	0	0
P04995	P04995	Exodeoxyribonuclease I	sbcB	12	0	0	0	44499000	58453000	58107000	11934000	21153000	21449000	0	0	0
P06129	P06129	Vitamin B12 transporter BtuB	btuB	12	0	0	0	13177000	14503000	0	0	0	0	20655000	14280000	16489000
P07014	P07014	Succinate dehydrogenase iron-sulfur subunit	sdhB	12	0	0	0	85225000	93124000	84913000	41846000	36124000	40816000	115150000	108020000	112290000
P07762	P07762	1,4-alpha-glucan branching enzyme GlgB	glgB	12	0	0	0	0	10693000	12054000	19675000	25168000	24134000	11952000	7943200	0
P08244	P08244	Orotidine 5-phosphate decarboxylase	pyrF	12	0	0	0	70982000	87109000	68663000	28224000	35169000	35550000	31396000	20343000	32301000
P09394	P09394	Glycerophosphoryl diester phosphodiesterase	glpQ	12	0	0	0	43581000	43920000	27096000	36761000	30475000	49643000	80139000	64673000	74932000
P0A7A9	P0A7A9	Inorganic pyrophosphatase	ppa	12	0	0	0	240060000	258320000	206390000	220430000	258850000	203850000	455090000	507160000	431070000
P0A7D7	P0A7D7	Phosphoribosylaminoimidazole-succinocarboxamide synthase	purC	12	0	0	0	75031000	96811000	72688000	40038000	46563000	47170000	54313000	24747000	29043000
P0A7E3	P0A7E3	Orotate phosphoribosyltransferase	pyrE	12	0	0	0	5184900	0	0	94070000	77694000	54761000	0	10301000	0
P0A7J3	P0A7J3	50S ribosomal protein L10	rplJ	12	0	0	0	2376800000	2529700000	1850200000	4174900000	4249400000	3661700000	3004000000	3320700000	3323400000
P0A7X3	P0A7X3	30S ribosomal protein S9	rpsI	12	0	0	0	3405800000	3859900000	2888000000	1402700000	1083200000	1067000000	8459700000	8132300000	8030700000
P0A7Y0	P0A7Y0	Ribonuclease 3	rnc	12	0	0	0	186590000	224580000	208420000	204690000	176860000	153690000	59724000	41102000	65733000
P0A858	P0A858	Triosephosphate isomerase	tpiA	12	0	0	0	174560000	191470000	159870000	357210000	322380000	286810000	355600000	343280000	421360000
P0A9H7	P0A9H7	Cyclopropane-fatty-acyl-phospholipid synthase	cfa	12	0	0	0	39073000	38418000	40829000	37694000	35010000	36473000	0	0	17615000
P0A9V1	P0A9V1	Lipopolysaccharide export system ATP-binding protein LptB	lptB	12	0	0	0	172140000	174020000	237220000	99079000	114230000	104130000	74087000	80560000	70940000
P0ABU0	P0ABU0	1,4-dihydroxy-2-naphthoyl-CoA synthase	menB	12	0	0	0	6791900	6615000	0	219020000	195810000	219970000	0	0	0
P0ADN2	P0ADN2	UPF0438 protein YifE	yifE	12	0	0	0	0	0	0	110790000	140560000	108230000	40321000	25077000	44569000
P0AEE5	P0AEE5	D-galactose-binding periplasmic protein	mglB	12	0	0	0	108450000	112380000	103840000	113880000	115630000	129940000	266210000	250050000	265360000
P0AGG8	P0AGG8	Metalloprotease TldD	tldD	12	0	0	0	361810000	356320000	401940000	112210000	94857000	101950000	179560000	156170000	156590000
P13033	P13033	Anaerobic glycerol-3-phosphate dehydrogenase subunit B	glpB	12	0	0	0	106170000	116490000	163540000	75669000	80970000	96063000	94100000	53063000	76088000
P15034	P15034	Xaa-Pro aminopeptidase	pepP	12	0	0	0	117020000	102510000	114440000	65594000	61462000	65000000	0	0	0
P17846	P17846	Sulfite reductase [NADPH] hemoprotein beta-component	cysI	12	0	0	0	38002000	40035000	23604000	0	0	0	0	0	0
P22634	P22634	Glutamate racemase	murI	12	0	0	0	49321000	37830000	44605000	28210000	22971000	24348000	0	17094000	0
P23882	P23882	Methionyl-tRNA formyltransferase	fmt	12	0	0	0	5130700	5293100	4546300	47599000	22071000	21630000	7302400	6588600	0
P25740	P25740	Lipopolysaccharide core biosynthesis protein RfaG	rfaG	12	0	0	0	12711000	9692300	13799000	42463000	37954000	31830000	0	0	0
P25889	P25889	NAD-dependent dihydropyrimidine dehydrogenase subunit PreA	preA	12	0	0	0	205710000	191930000	169190000	90575000	99379000	83496000	94703000	117240000	113860000
P31142	P31142	3-mercaptopyruvate sulfurtransferase	sseA	12	0	0	0	188930000	198010000	199100000	127120000	109610000	154910000	252290000	291380000	241490000
P32131	P32131	Oxygen-independent coproporphyrinogen-III oxidase	hemN	12	0	0	0	0	0	22495000	42316000	38537000	47909000	0	0	0
P37689	P37689	2,3-bisphosphoglycerate-independent phosphoglycerate mutase	gpmI	12	0	0	0	109060000	114680000	89144000	140500000	155920000	133400000	215290000	230690000	221870000
P37749	P37749	Beta-1,6-galactofuranosyltransferase WbbI	wbbI	12	0	0	0	111020000	115770000	111790000	66155000	52626000	55793000	136310000	134120000	128580000
P37751	P37751	Putative glycosyltransferase WbbK	wbbK	12	0	0	0	37076000	25474000	36298000	18013000	21469000	35116000	51386000	51657000	30148000
P45425	P45425	N-acetylmannosamine kinase	nanK	12	0	0	0	122110000	141680000	191510000	235390000	297490000	229210000	87314000	100280000	84487000
P61887	P61887	Glucose-1-phosphate thymidylyltransferase 2	rmlA2	12	0	0	0	81559000	99385000	100210000	27611000	28910000	34425000	0	22881000	23559000
P62768	P62768	UPF0325 protein YaeH	yaeH	12	0	0	0	55766000	60252000	47177000	460200000	416850000	347310000	136240000	154620000	161230000
P63224	P63224	Phosphoheptose isomerase	gmhA	12	0	0	0	383660000	430130000	459620000	300780000	345160000	409980000	1173700000	743520000	662060000
P69797	P69797	PTS system mannose-specific EIIAB component;Mannose-specific phosphotransferase enzyme IIA component;Mannose-specific phosphotransferase enzyme IIB component	manX	12	0	0	0	120660000	122700000	117360000	139550000	143480000	124010000	268310000	272680000	270510000
P69924	P69924	Ribonucleoside-diphosphate reductase 1 subunit beta	nrdB	12	0	0	0	31515000	27578000	33384000	47975000	56252000	73756000	24577000	38310000	46125000
P75829	P75829	Uncharacterized protein YbjX	ybjX	12	0	0	0	86710000	77892000	59361000	44813000	42393000	50598000	110610000	127820000	117020000
P75867	P75867	Putative Lon protease homolog	ycbZ	12	0	0	0	44869000	22209000	55856000	16427000	13734000	24083000	26733000	28538000	32206000
P77739	P77739	Uncharacterized protein YniA	yniA	12	0	0	0	115740000	119960000	153650000	47625000	41843000	62475000	0	10743000	35762000
P00805	P00805	L-asparaginase 2	ansB	11	0	0	0	37697000	30275000	35351000	25905000	21923000	17647000	52058000	54134000	59979000
P00960	P00960	Glycine--tRNA ligase alpha subunit	glyQ	11	0	0	0	997560000	1054100000	1442300000	692900000	920180000	805060000	493100000	508930000	537880000
P02413	P02413	50S ribosomal protein L15	rplO	11	0	0	0	6727200000	6723700000	5217200000	1457000000	1536600000	1288600000	7573800000	7738100000	8137500000
P02930	P02930	Outer membrane protein TolC	tolC	11	0	0	0	21607000	20795000	22610000	14420000	15939000	16235000	35997000	32821000	31572000
P05707	P05707	Sorbitol-6-phosphate 2-dehydrogenase	srlD	11	0	0	0	60359000	60744000	76646000	262970000	247150000	287580000	0	24016000	0
P07003	P07003	Pyruvate dehydrogenase [ubiquinone];Alpha-peptide	poxB	11	0	0	0	17684000	11762000	20287000	42095000	37130000	49393000	0	19396000	0
P07648	P07648	RecBCD enzyme subunit RecC	recC	11	0	0	0	0	0	0	10131000	0	0	0	0	0
P07913	P07913	L-threonine 3-dehydrogenase	tdh	11	0	0	0	628580000	570900000	639410000	452960000	499350000	496810000	794930000	741030000	749300000
P08660	P08660	Lysine-sensitive aspartokinase 3	lysC	11	0	0	0	46899000	47029000	51658000	14790000	15484000	42137000	31485000	16419000	13003000
P09029	P09029	N5-carboxyaminoimidazole ribonucleotide synthase	purK	11	0	0	0	0	0	0	40127000	43717000	41467000	0	0	0
P0A6B4	P0A6B4	Alanine racemase, biosynthetic	alr	11	0	0	0	42222000	41562000	28840000	67843000	75277000	74134000	0	0	0
P0A6R0	P0A6R0	3-oxoacyl-[acyl-carrier-protein] synthase 3	fabH	11	0	0	0	192210000	227600000	212420000	372780000	377610000	396030000	163950000	187840000	171670000
P0A7A7	P0A7A7	Glycerol-3-phosphate acyltransferase	plsB	11	0	0	0	9510400	9698700	10896000	6358100	5616800	4793700	0	9246500	10270000
P0A7K2	P0A7K2	50S ribosomal protein L7/L12	rplL	11	0	0	0	1666600000	1735300000	1425000000	3605900000	3504700000	3134100000	3481200000	3322600000	3215800000
P0A7R5	P0A7R5	30S ribosomal protein S10	rpsJ	11	0	0	0	3685700000	4018700000	3359000000	5304100000	4983400000	4011900000	5715300000	7162500000	6992400000
P0A800	P0A800	DNA-directed RNA polymerase subunit omega	rpoZ	11	0	0	0	219870000	160410000	163390000	77270000	90311000	136270000	274050000	255420000	240180000
P0A877	P0A877	Tryptophan synthase alpha chain	trpA	11	0	0	0	0	6615800	0	35098000	32518000	18291000	0	0	20732000
P0A887	P0A887	Ubiquinone/menaquinone biosynthesis C-methyltransferase UbiE	ubiE	11	0	0	0	183740000	169630000	151890000	97646000	96433000	92723000	107850000	104500000	110730000
P0A8E1	P0A8E1	UPF0227 protein YcfP	ycfP	11	0	0	0	297990000	313380000	241370000	129080000	127760000	116820000	0	87291000	70876000
P0A8W8	P0A8W8	UPF0304 protein YfbU	yfbU	11	0	0	0	0	0	0	412800000	349590000	379850000	0	0	0
P0A9C9	P0A9C9	Fructose-1,6-bisphosphatase 1 class 2	glpX	11	0	0	0	46454000	40393000	33707000	45407000	43538000	44696000	0	0	21432000
P0A9J0	P0A9J0	Ribonuclease G	rng	11	0	0	0	15612000	23543000	28816000	27895000	43865000	63142000	17680000	0	12458000
P0A9Q9	P0A9Q9	Aspartate-semialdehyde dehydrogenase	asd	11	0	0	0	134520000	139390000	191550000	707800000	825490000	905310000	326350000	284100000	294710000
P0A9S5	P0A9S5	Glycerol dehydrogenase	gldA	11	0	0	0	0	0	0	125840000	149280000	160850000	0	0	0
P0A9T0	P0A9T0	D-3-phosphoglycerate dehydrogenase	serA	11	0	0	0	52129000	94242000	82866000	290190000	280140000	242580000	17657000	46392000	12720000
P0A9X4	P0A9X4	Rod shape-determining protein MreB	mreB	11	0	0	0	414140000	438880000	412130000	228940000	225750000	214370000	430340000	411570000	436680000
P0AAB6	P0AAB6	UTP--glucose-1-phosphate uridylyltransferase	galF	11	0	0	0	483850000	423340000	483270000	249310000	238050000	236060000	253460000	275410000	295680000
P0AAI9	P0AAI9	Malonyl CoA-acyl carrier protein transacylase	fabD	11	0	0	0	53413000	68343000	53758000	249550000	258340000	230030000	139550000	142380000	114980000
P0ABB8	P0ABB8	Magnesium-transporting ATPase, P-type 1	mgtA	11	0	0	0	42960000	48061000	41307000	30922000	28710000	31058000	69152000	80303000	74073000
P0ACI0	P0ACI0	Right origin-binding protein	rob	11	0	0	0	97972000	108190000	74955000	120350000	96627000	98730000	44976000	33887000	54885000
P0ACJ0	P0ACJ0	Leucine-responsive regulatory protein	lrp	11	0	0	0	220220000	205700000	140640000	276750000	251780000	244660000	178470000	191330000	172050000
P0ACQ4	P0ACQ4	Hydrogen peroxide-inducible genes activator	oxyR	11	0	0	0	46835000	43203000	35634000	176280000	175120000	293330000	42339000	63804000	57517000
P0AE18	P0AE18	Methionine aminopeptidase	map	11	0	0	0	46324000	74498000	54388000	147280000	158720000	145190000	51061000	58704000	53026000
P0AED9	P0AED9	DNA-cytosine methyltransferase	dcm	11	0	0	0	36660000	36607000	42886000	23748000	29958000	30233000	0	0	0
P0AEI4	P0AEI4	Ribosomal protein S12 methylthiotransferase RimO	rimO	11	0	0	0	117190000	118410000	110470000	116670000	94246000	97929000	0	0	45790000
P0AEK4	P0AEK4	Enoyl-[acyl-carrier-protein] reductase [NADH] FabI	fabI	11	0	0	0	181550000	207730000	170770000	582670000	722670000	517810000	340150000	343630000	315700000
P0AEN1	P0AEN1	NAD(P)H-flavin reductase	fre	11	0	0	0	133250000	121950000	129860000	246800000	242460000	302060000	57672000	65425000	65236000
P0AF26	P0AF26	Nitrate reductase molybdenum cofactor assembly chaperone NarJ	narJ	11	0	0	0	42118000	30977000	25406000	56661000	61972000	43091000	15859000	32489000	47340000
P10378	P10378	Enterobactin synthase component E	entE	11	0	0	0	0	0	0	24670000	26037000	35815000	0	0	0
P15038	P15038	Helicase IV	helD	11	0	0	0	655410000	991430000	969470000	431790000	528240000	387250000	0	1157200000	989480000
P18775	P18775	Dimethyl sulfoxide reductase DmsA	dmsA	11	0	0	0	30456000	30583000	22066000	22119000	21704000	19922000	0	0	0
P18843	P18843	NH(3)-dependent NAD(+) synthetase	nadE	11	0	0	0	100660000	124220000	109950000	29705000	27035000	32644000	37361000	35412000	43599000
P21165	P21165	Xaa-Pro dipeptidase	pepQ	11	0	0	0	29721000	29799000	27121000	34562000	38192000	32895000	58013000	53135000	56346000
P22333	P22333	Adenosine deaminase	add	11	0	0	0	375150000	374790000	318950000	192600000	174670000	214120000	231660000	253060000	213820000
P23331	P23331	Thymidine kinase	tdk	11	0	0	0	5668500	0	0	163640000	94706000	150340000	5814700	0	14569000
P23845	P23845	Sulfate adenylyltransferase subunit 1	cysN	11	0	0	0	17212000	20002000	29548000	11146000	9144600	5834200	0	0	0
P24186	P24186	Bifunctional protein FolD;Methylenetetrahydrofolate dehydrogenase;Methenyltetrahydrofolate cyclohydrolase	folD	11	0	0	0	41501000	44512000	34544000	55903000	60663000	53570000	30168000	37301000	35875000
P24188	P24188	UPF0176 protein YceA	yceA	11	0	0	0	65083000	64618000	50652000	50632000	44836000	59330000	40023000	67879000	72272000
P25522	P25522	tRNA modification GTPase MnmE	mnmE	11	0	0	0	200910000	229400000	240840000	199320000	126330000	93367000	0	0	0
P26646	P26646	Probable acrylyl-CoA reductase AcuI	acuI	11	0	0	0	18333000	17024000	43187000	181630000	190810000	246420000	26596000	30558000	39112000
P27848	P27848	Pyridoxal phosphate phosphatase YigL	yigL	11	0	0	0	176790000	203270000	318260000	161080000	134290000	128360000	26345000	27535000	31482000
P28635	P28635	D-methionine-binding lipoprotein MetQ	metQ	11	0	0	0	110940000	113070000	122910000	56969000	62468000	55433000	200200000	200320000	210070000
P29680	P29680	Uroporphyrinogen decarboxylase	hemE	11	0	0	0	131310000	133430000	104200000	144940000	154290000	120200000	57540000	72534000	65374000
P30177	P30177	Uncharacterized protein YbiB	ybiB	11	0	0	0	0	0	0	22402000	51685000	47688000	0	0	0
P31224	P31224	Multidrug efflux pump subunit AcrB	acrB	11	0	0	0	18449000	0	9668800	10272000	9701400	11841000	0	0	25943000
P32099	P32099	Lipoate-protein ligase A	lplA	11	0	0	0	0	0	14247000	114290000	131340000	96761000	0	0	0
P33920	P33920	Nucleoid-associated protein YejK	yejK	11	0	0	0	26653000	25084000	22343000	27903000	23533000	24345000	39037000	35773000	34043000
P37330	P37330	Malate synthase G	glcB	11	0	0	0	0	0	0	25536000	29151000	42323000	0	0	0
P39160	P39160	D-mannonate oxidoreductase	uxuB	11	0	0	0	0	0	0	92995000	93993000	130940000	0	0	0
P39280	P39280	L-lysine 2,3-aminomutase	epmB	11	0	0	0	94502000	86630000	68470000	65005000	56987000	53444000	53484000	42341000	31407000
P52697	P52697	6-phosphogluconolactonase	pgl	11	0	0	0	21381000	18206000	17628000	49059000	112330000	95983000	0	50819000	52993000
P60293	P60293	Chromosome partition protein MukF	mukF	11	0	0	0	14110000	9807000	10199000	8233500	6203700	5542500	0	10259000	11016000
P60624	P60624	50S ribosomal protein L24	rplX	11	0	0	0	518080000	524940000	396030000	1072100000	1037200000	875880000	1401100000	1689500000	1747100000
P62707	P62707	2,3-bisphosphoglycerate-dependent phosphoglycerate mutase	gpmA	11	0	0	0	187390000	218620000	151690000	201770000	167290000	151890000	485490000	476600000	453560000
P75791	P75791	Uncharacterized protein YbiU	ybiU	11	0	0	0	74666000	73424000	80429000	38479000	26908000	41510000	0	0	0
P75823	P75823	Low specificity L-threonine aldolase	ltaE	11	0	0	0	15335000	16915000	22917000	22863000	26882000	32286000	19483000	0	0
P76104	P76104	Uncharacterized protease YdcP	ydcP	11	0	0	0	40508000	35101000	35995000	11633000	10257000	9447400	0	0	0
P77552	P77552	Uncharacterized protein YdhQ	ydhQ	11	0	0	0	71340000	63358000	63014000	30377000	36475000	33217000	89484000	106090000	95824000
P77721	P77721	Uncharacterized HTH-type transcriptional regulator YdjF	ydjF	11	0	0	0	35650000	21757000	34632000	27292000	30958000	31334000	0	0	0
Q57261	Q57261	tRNA pseudouridine synthase D	truD	11	0	0	0	0	0	53758000	43212000	41753000	60531000	0	0	0
P00448	P00448	Superoxide dismutase [Mn]	sodA	10	0	0	0	224340000	237380000	199490000	209170000	228080000	200250000	640030000	544770000	568240000
P00946	P00946	Mannose-6-phosphate isomerase	manA	10	0	0	0	16447000	13749000	11527000	34904000	37007000	31186000	31756000	41175000	44184000
P04425	P04425	Glutathione synthetase	gshB	10	0	0	0	16074000	15100000	0	15384000	34023000	26408000	0	0	18340000
P07862	P07862	D-alanine--D-alanine ligase B	ddlB	10	0	0	0	0	23445000	27511000	55592000	51090000	65947000	15602000	12105000	27875000
P08192	P08192	Bifunctional protein FolC;Folylpolyglutamate synthase;Dihydrofolate synthase	folC	10	0	0	0	15273000	12317000	0	20060000	21015000	17605000	15169000	29861000	26538000
P08390	P08390	USG-1 protein	usg	10	0	0	0	86622000	89092000	130340000	42570000	34406000	35715000	36765000	30732000	31819000
P09158	P09158	Polyamine aminopropyltransferase	speE	10	0	0	0	0	0	0	306250000	253760000	349840000	0	0	20581000
P09323	P09323	PTS system N-acetylglucosamine-specific EIICBA component;N-acetylglucosamine permease IIC component;N-acetylglucosamine-specific phosphotransferase enzyme IIB component;N-acetylglucosamine-specific phosphotransferase enzyme IIA component	nagE	10	0	0	0	31726000	36175000	20470000	24303000	20520000	17715000	50286000	55068000	54234000
P09832;P37127	P09832	Glutamate synthase [NADPH] small chain	gltD	10	0	0	0	41856000	47262000	36693000	34168000	34352000	24999000	0	0	0
P0A6D3	P0A6D3	3-phosphoshikimate 1-carboxyvinyltransferase	aroA	10	0	0	0	0	3452900	0	44564000	53357000	52798000	7037500	5541000	0
P0A6J8	P0A6J8	D-alanine--D-alanine ligase A	ddlA	10	0	0	0	11544000	13288000	17178000	39491000	32938000	41677000	25140000	29979000	32043000
P0A6S7	P0A6S7	Glycerol-3-phosphate dehydrogenase [NAD(P)+]	gpsA	10	0	0	0	31746000	27777000	32452000	274950000	199060000	296490000	0	16957000	24406000
P0A6T3	P0A6T3	Galactokinase	galK	10	0	0	0	27599000	28388000	36096000	81439000	65091000	71582000	32312000	37199000	0
P0A6U8	P0A6U8	Glycogen synthase	glgA	10	0	0	0	50211000	60418000	55127000	22832000	23556000	23970000	6389300	6625300	0
P0A6W5	P0A6W5	Transcription elongation factor GreA	greA	10	0	0	0	71376000	93671000	56050000	129360000	126180000	86075000	136200000	143580000	135060000
P0A7L3	P0A7L3	50S ribosomal protein L20	rplT	10	0	0	0	3640500000	3828900000	3106700000	1134300000	1135500000	1161200000	6200600000	6460900000	6955400000
P0A7M2	P0A7M2	50S ribosomal protein L28	rpmB	10	0	0	0	2268200000	2226300000	1887800000	1488000000	1518300000	1772600000	4227800000	4994400000	5609700000
P0A862	P0A862	Thiol peroxidase	tpx	10	0	0	0	302490000	363350000	357530000	482650000	444700000	491560000	731490000	724170000	724220000
P0A8I3	P0A8I3	UPF0246 protein YaaA	yaaA	10	0	0	0	50757000	76231000	80613000	0	0	0	15848000	0	0
P0A8S1	P0A8S1	HTH-type transcriptional regulator ArgP	argP	10	0	0	0	82115000	64082000	57913000	43289000	50187000	65549000	87693000	77168000	86438000
P0A9F3	P0A9F3	HTH-type transcriptional regulator CysB	cysB	10	0	0	0	0	25994000	15669000	22684000	18000000	18845000	19619000	21641000	22942000
P0A9J6	P0A9J6	Ribokinase	rbsK	10	0	0	0	59773000	54455000	61025000	105390000	97052000	104990000	115270000	112830000	125020000
P0A9J8	P0A9J8	P-protein;Chorismate mutase;Prephenate dehydratase	pheA	10	0	0	0	0	0	0	61618000	53617000	50125000	0	0	0
P0A9S1	P0A9S1	Lactaldehyde reductase	fucO	10	0	0	0	50262000	58026000	62141000	20350000	18152000	29729000	0	20743000	42463000
P0AA16	P0AA16	Transcriptional regulatory protein OmpR	ompR	10	0	0	0	31219000	48431000	42509000	84638000	114870000	158660000	68192000	64465000	57400000
P0AAC0	P0AAC0	Universal stress protein E	uspE	10	0	0	0	63239000	65937000	126340000	59283000	78282000	74057000	144830000	123090000	126950000
P0ABA0	P0ABA0	ATP synthase subunit b	atpF	10	0	0	0	102940000	109050000	73882000	65635000	67237000	49629000	149770000	180940000	157620000
P0ABF6	P0ABF6	Cytidine deaminase	cdd	10	0	0	0	185850000	135290000	198900000	130760000	137970000	142070000	111800000	107890000	79032000
P0ABJ9	P0ABJ9	Cytochrome bd-I ubiquinol oxidase subunit 1	cydA	10	0	0	0	119030000	110340000	93889000	79587000	74603000	72478000	198260000	191140000	179650000
P0ABK5	P0ABK5	Cysteine synthase A	cysK	10	0	0	0	67753000	75671000	64671000	72963000	72542000	80834000	191070000	200370000	206420000
P0ABQ2	P0ABQ2	2-hydroxy-3-oxopropionate reductase	garR	10	0	0	0	0	25873000	25265000	96371000	105350000	67745000	12255000	0	56805000
P0ACB0	P0ACB0	Replicative DNA helicase	dnaB	10	0	0	0	52578000	38448000	51775000	13017000	14857000	12942000	30555000	30859000	29988000
P0ACR4	P0ACR4	Uncharacterized HTH-type transcriptional regulator YeiE	yeiE	10	0	0	0	0	0	0	71126000	69274000	122250000	0	0	0
P0AEY3	P0AEY3	Nucleoside triphosphate pyrophosphohydrolase	mazG	10	0	0	0	22552000	24882000	22270000	0	0	0	16920000	0	0
P0AF18	P0AF18	N-acetylglucosamine-6-phosphate deacetylase	nagA	10	0	0	0	29695000	34475000	82491000	96123000	93843000	78627000	0	40455000	0
P0AFK9	P0AFK9	Spermidine/putrescine-binding periplasmic protein	potD	10	0	0	0	18618000	21865000	17468000	18798000	14501000	13910000	35117000	46949000	46381000
P0AG40	P0AG40	Riboflavin biosynthesis protein RibF;Riboflavin kinase;FMN adenylyltransferase	ribF	10	0	0	0	15660000	0	0	87661000	94784000	74012000	0	0	17709000
P0AG44	P0AG44	50S ribosomal protein L17	rplQ	10	0	0	0	4097700000	4738200000	3476900000	2087500000	1971200000	1634600000	7301400000	6697700000	7039700000
P13024	P13024	Protein FdhE	fdhE	10	0	0	0	63712000	63557000	68395000	88364000	86384000	65425000	66964000	71339000	57882000
P13445	P13445	RNA polymerase sigma factor RpoS	rpoS	10	0	0	0	61031000	56652000	41472000	21102000	20197000	22130000	25023000	0	17341000
P17888	P17888	Primosomal protein N	priA	10	0	0	0	0	0	0	16745000	15761000	19029000	0	0	0
P21177	P21177	Fatty acid oxidation complex subunit alpha;Enoyl-CoA hydratase/Delta(3)-cis-Delta(2)-trans-enoyl-CoA isomerase/3-hydroxybutyryl-CoA epimerase;3-hydroxyacyl-CoA dehydrogenase	fadB	10	0	0	0	43633000	47872000	56040000	23002000	14240000	19445000	19695000	31822000	29941000
P23003	P23003	tRNA/tmRNA (uracil-C(5))-methyltransferase	trmA	10	0	0	0	61752000	53521000	55535000	91573000	70727000	78728000	0	0	0
P24203	P24203	Uncharacterized GTP-binding protein YjiA	yjiA	10	0	0	0	45332000	52570000	0	59613000	53879000	34433000	62141000	78745000	82663000
P25552	P25552	Guanosine-5-triphosphate,3-diphosphate pyrophosphatase	gppA	10	0	0	0	6873400	10165000	14029000	62429000	60404000	49272000	0	0	0
P27127	P27127	Lipopolysaccharide 1,6-galactosyltransferase	rfaB	10	0	0	0	0	0	0	20630000	27339000	20960000	0	0	0
P31663	P31663	Pantothenate synthetase	panC	10	0	0	0	27394000	25500000	36543000	72994000	73530000	74278000	37014000	60126000	33568000
P36672	P36672	PTS system trehalose-specific EIIBC component;Trehalose-specific phosphotransferase enzyme IIB component;Trehalose permease IIC component	treB	10	0	0	0	88125000	97287000	77173000	103490000	92913000	85614000	187650000	218400000	208590000
P36767	P36767	Recombination-associated protein RdgC	rdgC	10	0	0	0	60732000	68091000	43243000	58080000	55859000	50785000	58660000	34907000	43457000
P37051	P37051	Formyltetrahydrofolate deformylase	purU	10	0	0	0	91074000	63913000	106100000	339560000	215510000	283750000	42296000	22329000	46202000
P37685	P37685	Aldehyde dehydrogenase B	aldB	10	0	0	0	0	0	0	7864000	0	0	16057000	20414000	17171000
P37745	P37745	dTDP-4-dehydrorhamnose 3,5-epimerase	rfbC	10	0	0	0	450620000	423970000	523860000	239050000	301610000	430700000	240150000	190690000	172700000
P39099	P39099	Periplasmic pH-dependent serine endoprotease DegQ	degQ	10	0	0	0	0	9225000	0	13331000	18112000	0	18679000	28598000	24859000
P42596	P42596	Ribosomal RNA large subunit methyltransferase G	rlmG	10	0	0	0	25155000	33600000	22770000	64427000	55093000	70395000	14654000	11002000	20224000
P42599	P42599	Uncharacterized oxidoreductase YgjR	ygjR	10	0	0	0	59325000	58790000	63337000	109630000	114550000	145140000	52425000	60416000	50560000
P45395	P45395	Arabinose 5-phosphate isomerase KdsD	kdsD	10	0	0	0	0	0	0	77891000	82814000	70866000	0	0	0
P45523	P45523	FKBP-type peptidyl-prolyl cis-trans isomerase FkpA	fkpA	10	0	0	0	77778000	102850000	114500000	114750000	120070000	113380000	262720000	248290000	252090000
P45577	P45577	RNA chaperone ProQ	proQ	10	0	0	0	283370000	361580000	256280000	669430000	617200000	558740000	306020000	336140000	345140000
P51025	P51025	S-formylglutathione hydrolase FrmB	frmB	10	0	0	0	87011000	99911000	161950000	99489000	92077000	87064000	38884000	0	15197000
P52643	P52643	D-lactate dehydrogenase	ldhA	10	0	0	0	0	19638000	21508000	144770000	123450000	135550000	50448000	51249000	46552000
P55135	P55135	23S rRNA (uracil(1939)-C(5))-methyltransferase RlmD	rlmD	10	0	0	0	0	0	15089000	50554000	48630000	43777000	0	0	0
P64554	P64554	7-carboxy-7-deazaguanine synthase	queE	10	0	0	0	55517000	57354000	54858000	47710000	52990000	46554000	51193000	0	40211000
P68187	P68187	Maltose/maltodextrin import ATP-binding protein MalK	malK	10	0	0	0	171080000	201940000	229260000	127440000	140210000	102640000	137740000	209340000	260080000
P69786	P69786	PTS system glucose-specific EIICB component;Glucose permease IIC component;Glucose-specific phosphotransferase enzyme IIB component	ptsG	10	0	0	0	49558000	36673000	41683000	23628000	19473000	31452000	45834000	56682000	56595000
P76536	P76536	Probable deferrochelatase/peroxidase YfeX	yfeX	10	0	0	0	69568000	53645000	55181000	53413000	53482000	39244000	0	0	0
P77434	P77434	Glutamate-pyruvate aminotransferase AlaC	alaC	10	0	0	0	27315000	32394000	28022000	60292000	56527000	60855000	46492000	28415000	25267000
P77488	P77488	1-deoxy-D-xylulose-5-phosphate synthase	dxs	10	0	0	0	48817000	57411000	41573000	121410000	117680000	107520000	0	44126000	65873000
P02943	P02943	Maltoporin	lamB	9	0	0	0	24276000	28718000	23972000	10476000	11685000	16387000	0	23502000	28389000
P05020	P05020	Dihydroorotase	pyrC	9	0	0	0	61318000	72628000	52829000	0	16152000	12226000	34574000	31538000	48850000
P05637	P05637	Bis(5-nucleosyl)-tetraphosphatase [symmetrical]	apaH	9	0	0	0	0	35776000	39796000	0	22798000	23023000	0	0	0
P06709	P06709	Bifunctional ligase/repressor BirA	birA	9	0	0	0	37713000	45581000	48464000	33247000	27603000	31065000	0	0	0
P06721	P06721	Cystathionine beta-lyase MetC	metC	9	0	0	0	0	0	0	47350000	36756000	36824000	0	0	0
P06986	P06986	Histidinol-phosphate aminotransferase	hisC	9	0	0	0	10091000	13350000	9046500	14365000	12267000	15528000	0	0	0
P07004	P07004	Gamma-glutamyl phosphate reductase	proA	9	0	0	0	0	0	0	33934000	31745000	35572000	0	0	0
P07649	P07649	tRNA pseudouridine synthase A	truA	9	0	0	0	52019000	71264000	45677000	13449000	27918000	10498000	0	0	0
P0A6Q3	P0A6Q3	3-hydroxydecanoyl-[acyl-carrier-protein] dehydratase	fabA	9	0	0	0	62511000	69928000	50591000	321230000	282730000	214280000	163900000	181800000	184880000
P0A6Q6	P0A6Q6	3-hydroxyacyl-[acyl-carrier-protein] dehydratase FabZ	fabZ	9	0	0	0	121620000	154360000	166670000	310250000	316470000	297580000	720020000	758720000	771700000
P0A6V1	P0A6V1	Glucose-1-phosphate adenylyltransferase	glgC	9	0	0	0	19306000	20086000	15305000	50454000	55857000	51620000	19668000	21379000	28177000
P0A707	P0A707	Translation initiation factor IF-3;Translation initiation factor IF-3, N-terminally processed;Translation initiation factor IF-3S	infC	9	0	0	0	281320000	275560000	257000000	794320000	767800000	978470000	426730000	399310000	422160000
P0A759	P0A759	Glucosamine-6-phosphate deaminase	nagB	9	0	0	0	14785000	27772000	17797000	509270000	566780000	616130000	37035000	34251000	42110000
P0A7A2	P0A7A2	Probable phosphoglycerate mutase GpmB	gpmB	9	0	0	0	63465000	75445000	52774000	68091000	50415000	63120000	0	0	0
P0A7B3	P0A7B3	NAD kinase	nadK	9	0	0	0	43038000	38749000	36116000	23107000	26299000	22812000	0	0	31035000
P0A7C2	P0A7C2	LexA repressor	lexA	9	0	0	0	54305000	49811000	120860000	108860000	79228000	170910000	67009000	50013000	91598000
P0A7F6	P0A7F6	S-adenosylmethionine decarboxylase proenzyme;S-adenosylmethionine decarboxylase beta chain;S-adenosylmethionine decarboxylase alpha chain	speD	9	0	0	0	4839600	5098700	0	115710000	77508000	172010000	15842000	15110000	14144000
P0A7J7	P0A7J7	50S ribosomal protein L11	rplK	9	0	0	0	802890000	810770000	682350000	2934200000	2844900000	2411500000	1350400000	1617800000	1727400000
P0A7K6	P0A7K6	50S ribosomal protein L19	rplS	9	0	0	0	1893100000	2229200000	1604000000	1498800000	1618000000	1208400000	2103400000	2134200000	2146100000
P0A7U3	P0A7U3	30S ribosomal protein S19	rpsS	9	0	0	0	767420000	964250000	1547600000	1757000000	1866700000	1761500000	1374300000	1686300000	1741100000
P0A7W7	P0A7W7	30S ribosomal protein S8	rpsH	9	0	0	0	502120000	493950000	469800000	1335600000	1275500000	1161200000	1789400000	1320000000	1384900000
P0A7X6	P0A7X6	Ribosome maturation factor RimM	rimM	9	0	0	0	31491000	37514000	27876000	169990000	172930000	138260000	49621000	50314000	27805000
P0A867	P0A867	Transaldolase A	talA	9	0	0	0	0	0	0	30074000	30871000	19927000	24266000	25136000	27007000
P0A8F4	P0A8F4	Uridine kinase	udk	9	0	0	0	347430000	319540000	227260000	181590000	197350000	179400000	94036000	176710000	171520000
P0A8F8	P0A8F8	UvrABC system protein B	uvrB	9	0	0	0	21786000	24222000	47141000	10849000	0	0	0	0	0
P0A8G3	P0A8G3	Uronate isomerase	uxaC	9	0	0	0	21394000	21240000	0	22933000	26909000	19238000	24965000	25894000	26988000
P0A8Y5	P0A8Y5	Sugar phosphatase YidA	yidA	9	0	0	0	134490000	152270000	157440000	27274000	21050000	28136000	0	0	19927000
P0A9G8	P0A9G8	Transcriptional regulator ModE	modE	9	0	0	0	0	0	7331100	108420000	131200000	106710000	0	0	0
P0A9P4	P0A9P4	Thioredoxin reductase	trxB	9	0	0	0	0	17722000	16967000	28237000	25678000	28082000	37960000	34294000	38031000
P0AAZ4	P0AAZ4	Replication-associated recombination protein A	rarA	9	0	0	0	7241400	8162100	0	0	0	0	0	0	0
P0ABH0	P0ABH0	Cell division protein FtsA	ftsA	9	0	0	0	46570000	55168000	61020000	59192000	20239000	23680000	52404000	47663000	51710000
P0ABS1	P0ABS1	RNA polymerase-binding transcription factor DksA	dksA	9	0	0	0	66514000	65744000	56621000	203070000	176490000	151610000	147010000	150780000	161950000
P0ACA1	P0ACA1	Uncharacterized GST-like protein YibF	yibF	9	0	0	0	56667000	54085000	67348000	31720000	27572000	37162000	0	14973000	26620000
P0ACA3	P0ACA3	Stringent starvation protein A	sspA	9	0	0	0	37808000	39011000	50250000	45341000	35486000	40449000	73056000	66513000	70781000
P0ACC7	P0ACC7	Bifunctional protein GlmU;UDP-N-acetylglucosamine pyrophosphorylase;Glucosamine-1-phosphate N-acetyltransferase	glmU	9	0	0	0	0	0	0	23400000	40766000	31015000	0	27915000	24981000
P0ACF8	P0ACF8	DNA-binding protein H-NS	hns	9	0	0	0	527390000	534460000	374670000	710280000	710380000	669760000	1289800000	1318100000	1241400000
P0ACY1	P0ACY1	Putative NAD(P)H nitroreductase YdjA	ydjA	9	0	0	0	31723000	33900000	29177000	48977000	40426000	41467000	37045000	35560000	41401000
P0ADY7	P0ADY7	50S ribosomal protein L16	rplP	9	0	0	0	2135200000	2446600000	1895400000	817580000	1134900000	995780000	4275600000	4000500000	3984500000
P0AE52	P0AE52	Putative peroxiredoxin bcp	bcp	9	0	0	0	68641000	75076000	68295000	109320000	118910000	93182000	104520000	114290000	97415000
P0AEK2	P0AEK2	3-oxoacyl-[acyl-carrier-protein] reductase FabG	fabG	9	0	0	0	105560000	87164000	121970000	119190000	119500000	117290000	213920000	186920000	213060000
P0AF24	P0AF24	Ribonucleotide monophosphatase NagD	nagD	9	0	0	0	74236000	77578000	72521000	46743000	43358000	55233000	136500000	108850000	113480000
P0AFY8	P0AFY8	Negative modulator of initiation of replication	seqA	9	0	0	0	98126000	97252000	73152000	41400000	36515000	31865000	194290000	235340000	223130000
P0C018	P0C018	50S ribosomal protein L18	rplR	9	0	0	0	684330000	883670000	651540000	387180000	398890000	339390000	757020000	837850000	916920000
P12281	P12281	Molybdopterin molybdenumtransferase	moeA	9	0	0	0	0	0	0	26685000	32093000	29452000	15727000	0	21009000
P12758	P12758	Uridine phosphorylase	udp	9	0	0	0	151050000	121700000	119130000	221450000	207910000	230680000	309570000	260810000	251810000
P15877	P15877	Quinoprotein glucose dehydrogenase	gcd	9	0	0	0	0	0	0	0	0	0	0	18074000	0
P17115	P17115	Arabinose 5-phosphate isomerase GutQ	gutQ	9	0	0	0	14168000	7073600	20667000	76609000	57728000	68662000	11966000	14003000	15122000
P21829	P21829	Pyridoxal phosphate phosphatase YbhA	ybhA	9	0	0	0	118950000	140740000	146040000	80774000	70904000	71878000	219680000	193050000	171440000
P23836	P23836	Transcriptional regulatory protein PhoP	phoP	9	0	0	0	30781000	20227000	34062000	34319000	15614000	21817000	64958000	60146000	81311000
P25437	P25437	S-(hydroxymethyl)glutathione dehydrogenase	frmA	9	0	0	0	0	14503000	10973000	280250000	391310000	337320000	0	6636600	8156600
P25906	P25906	Putative oxidoreductase YdbC	ydbC	9	0	0	0	48939000	36981000	47371000	17301000	17981000	28223000	0	22521000	0
P27833	P27833	dTDP-4-amino-4,6-dideoxygalactose transaminase	rffA	9	0	0	0	306630000	339240000	292630000	154820000	107340000	126730000	63701000	79340000	148120000
P33136	P33136	Glucans biosynthesis protein G	mdoG	9	0	0	0	0	0	7844900	9865400	12049000	0	0	0	0
P36879	P36879	Uncharacterized ABC transporter ATP-binding protein YadG	yadG	9	0	0	0	24625000	23449000	15723000	13992000	9407100	0	25220000	23007000	18994000
P37692	P37692	ADP-heptose--LPS heptosyltransferase 2	rfaF	9	0	0	0	107520000	73019000	103200000	27360000	20264000	32123000	30328000	23372000	20912000
P38489	P38489	Oxygen-insensitive NAD(P)H nitroreductase	nfsB	9	0	0	0	64224000	65978000	57092000	111540000	120480000	132580000	0	0	49158000
P39286	P39286	Putative ribosome biogenesis GTPase RsgA	rsgA	9	0	0	0	53277000	45894000	37860000	85615000	95626000	77971000	10011000	0	0
P42641	P42641	GTPase ObgE/CgtA	obgE	9	0	0	0	266340000	280570000	481620000	104100000	124450000	208940000	88141000	41233000	80247000
P46118	P46118	HTH-type transcriptional regulator HexR	hexR	9	0	0	0	41579000	47172000	48440000	36577000	41306000	36739000	73497000	74092000	76494000
P60390	P60390	Ribosomal RNA small subunit methyltransferase H	rsmH	9	0	0	0	186750000	161470000	145840000	0	0	0	19953000	18231000	0
P61517	P61517	Carbonic anhydrase 2	can	9	0	0	0	20809000	16869000	18374000	186980000	191530000	163280000	30440000	47492000	48430000
P63177	P63177	23S rRNA (guanosine-2-O-)-methyltransferase RlmB	rlmB	9	0	0	0	18845000	18192000	11662000	43646000	36862000	40681000	0	0	0
P63417	P63417	Uncharacterized N-acetyltransferase YhbS	yhbS	9	0	0	0	105930000	124680000	184640000	141950000	159420000	150970000	0	10747000	10089000
P65807	P65807	Uncharacterized protein YgeY	ygeY	9	0	0	0	79207000	85244000	72393000	29310000	25009000	23478000	0	0	0
P68919	P68919	50S ribosomal protein L25	rplY	9	0	0	0	355440000	369040000	336100000	1190300000	1363300000	1260200000	638250000	688210000	686060000
P69441	P69441	Adenylate kinase	adk	9	0	0	0	69601000	71098000	59041000	181550000	146250000	141690000	165610000	162550000	153740000
P75728	P75728	2-octaprenyl-3-methyl-6-methoxy-1,4-benzoquinol hydroxylase	ubiF	9	0	0	0	45250000	35901000	29187000	24361000	23854000	17423000	0	15952000	18508000
P75828	P75828	Uncharacterized protein YbjD	ybjD	9	0	0	0	0	0	0	7006900	0	4704400	21950000	25050000	26938000
P75849	P75849	Uncharacterized protein YcbL	ycbL	9	0	0	0	116040000	120080000	176480000	31081000	33418000	34486000	0	40706000	45405000
P75990	P75990	Blue light- and temperature-regulated antirepressor BluF	bluF	9	0	0	0	9182100	12978000	11664000	0	7388100	0	9155600	9428300	10581000
P76014	P76014	PTS-dependent dihydroxyacetone kinase, ADP-binding subunit DhaL	dhaL	9	0	0	0	133780000	131430000	157730000	88380000	79863000	147330000	41621000	80812000	66668000
P76044	P76044	Uncharacterized protein YcjR	ycjR	9	0	0	0	20104000	18040000	16481000	3947800	6099300	5908000	0	0	0
P76055	P76055	tRNA 2-thiocytidine biosynthesis protein TtcA	ttcA	9	0	0	0	25022000	26808000	30396000	45970000	50023000	46263000	0	30947000	29340000
P76177	P76177	Protein YdgH	ydgH	9	0	0	0	27946000	28379000	21245000	36291000	34686000	30544000	65836000	73008000	69198000
P76372	P76372	Chain length determinant protein	wzzB	9	0	0	0	16149000	17956000	19698000	17926000	25581000	10733000	30844000	16688000	35708000
P76418	P76418	Uncharacterized protein YegU	yegU	9	0	0	0	0	0	0	13428000	13724000	17160000	0	0	0
P77182	P77182	tRNA 5-methylaminomethyl-2-thiouridine biosynthesis bifunctional protein MnmC;tRNA (mnm(5)s(2)U34)-methyltransferase;FAD-dependent cmnm(5)s(2)U34 oxidoreductase	mnmC	9	0	0	0	0	0	0	28794000	18224000	33858000	0	0	0
P77808	P77808	NMN amidohydrolase-like protein YfaY	yfaY	9	0	0	0	5927100	7882100	0	48453000	55760000	63963000	0	0	8991600
Q46808	Q46808	Uncharacterized protein YqeB	yqeB	9	0	0	0	47800000	61552000	82616000	52054000	46136000	48883000	16992000	25292000	30528000
P00887	P00887	Phospho-2-dehydro-3-deoxyheptonate aldolase, Trp-sensitive	aroH	8	0	0	0	89484000	101230000	94282000	39602000	42292000	41635000	64740000	78129000	69307000
P00914	P00914	Deoxyribodipyrimidine photo-lyase	phrB	8	0	0	0	11308000	14543000	11065000	9576500	9716500	8166500	0	0	0
P05852	P05852	tRNA N6-adenosine threonylcarbamoyltransferase	tsaD	8	0	0	0	21001000	25657000	24019000	22588000	20871000	24167000	22112000	0	0
P06715	P06715	Glutathione reductase	gor	8	0	0	0	0	0	0	13886000	11330000	8657700	0	14401000	19283000
P06961	P06961	Multifunctional CCA protein;CCA-adding enzyme;2-nucleotidase;2,3-cyclic phosphodiesterase;Phosphatase	cca	8	0	0	0	0	0	0	11075000	9131600	14698000	0	0	0
P07650	P07650	Thymidine phosphorylase	deoA	8	0	0	0	8258100	15955000	28692000	10390000	9966700	9216700	10482000	14894000	16470000
P08373	P08373	UDP-N-acetylenolpyruvoylglucosamine reductase	murB	8	0	0	0	0	0	7218500	35416000	41217000	21128000	0	0	0
P09053	P09053	Valine--pyruvate aminotransferase	avtA	8	0	0	0	12039000	0	10072000	27929000	30465000	23271000	0	0	0
P09126	P09126	Uroporphyrinogen-III synthase	hemD	8	0	0	0	29924000	28272000	26783000	0	14759000	12219000	0	0	0
P0A6F1	P0A6F1	Carbamoyl-phosphate synthase small chain	carA	8	0	0	0	0	0	0	60116000	56839000	51494000	0	0	0
P0A6L0	P0A6L0	Deoxyribose-phosphate aldolase	deoC	8	0	0	0	13808000	12480000	20053000	40497000	29519000	42652000	26584000	27946000	47922000
P0A761	P0A761	Putative N-acetylmannosamine-6-phosphate 2-epimerase	nanE	8	0	0	0	93412000	75677000	75016000	89097000	93779000	104450000	100980000	106950000	125340000
P0A786	P0A786	Aspartate carbamoyltransferase catalytic chain	pyrB	8	0	0	0	0	0	0	27460000	28508000	28471000	0	0	0
P0A7T3	P0A7T3	30S ribosomal protein S16	rpsP	8	0	0	0	1213700000	1570100000	1167600000	1546300000	1612400000	1174200000	2046100000	1975100000	2121900000
P0A812	P0A812	Holliday junction ATP-dependent DNA helicase RuvB	ruvB	8	0	0	0	30490000	36055000	28884000	0	0	0	0	0	0
P0A894	P0A894	RNase adapter protein RapZ	rapZ	8	0	0	0	131040000	118000000	110210000	50976000	55426000	65647000	140560000	165090000	170620000
P0A8G6	P0A8G6	NAD(P)H dehydrogenase (quinone)	wrbA	8	0	0	0	538960000	520140000	438300000	73499000	62551000	60778000	129330000	100220000	125730000
P0A8X0	P0A8X0	UPF0307 protein YjgA	yjgA	8	0	0	0	29105000	67280000	50057000	27585000	37804000	32221000	59363000	27773000	54980000
P0A927	P0A927	Nucleoside-specific channel-forming protein tsx	tsx	8	0	0	0	46531000	61191000	44049000	19788000	28434000	24411000	80419000	84410000	77514000
P0A988	P0A988	DNA polymerase III subunit beta	dnaN	8	0	0	0	15204000	16649000	0	28070000	30895000	22175000	0	18968000	20842000
P0A9D4	P0A9D4	Serine acetyltransferase	cysE	8	0	0	0	30649000	26627000	14434000	34053000	34097000	39296000	0	23332000	24624000
P0A9N4	P0A9N4	Pyruvate formate-lyase 1-activating enzyme	pflA	8	0	0	0	39288000	51415000	34061000	115160000	106690000	94299000	50971000	53903000	56496000
P0AA39	P0AA39	Ribosomal large subunit pseudouridine synthase C	rluC	8	0	0	0	0	0	0	32547000	36103000	27083000	14746000	20680000	20039000
P0AA43	P0AA43	Ribosomal small subunit pseudouridine synthase A	rsuA	8	0	0	0	103620000	108650000	101790000	157140000	175380000	152290000	52498000	60495000	56204000
P0AB91	P0AB91	Phospho-2-dehydro-3-deoxyheptonate aldolase, Phe-sensitive	aroG	8	0	0	0	86356000	106710000	88975000	149800000	132360000	141460000	129190000	143810000	151820000
P0ABA4	P0ABA4	ATP synthase subunit delta	atpH	8	0	0	0	104120000	102990000	100660000	231220000	194490000	207920000	163350000	146540000	124130000
P0ABP8	P0ABP8	Purine nucleoside phosphorylase DeoD-type	deoD	8	0	0	0	65450000	72805000	76344000	109010000	98212000	81074000	147250000	173610000	179330000
P0ABQ4	P0ABQ4	Dihydrofolate reductase	folA	8	0	0	0	0	0	0	139270000	128470000	131860000	0	0	0
P0ACL0	P0ACL0	Glycerol-3-phosphate regulon repressor	glpR	8	0	0	0	28369000	33849000	52552000	43879000	48793000	45656000	42994000	28414000	35113000
P0AD12	P0AD12	Protein YeeZ	yeeZ	8	0	0	0	101690000	94724000	104490000	161910000	228300000	425310000	0	0	12293000
P0AD57	P0AD57	Octaprenyl-diphosphate synthase	ispB	8	0	0	0	20230000	24557000	29594000	36821000	29823000	27787000	28543000	0	11130000
P0ADE8	P0ADE8	tRNA-modifying protein YgfZ	ygfZ	8	0	0	0	29311000	29530000	21706000	60046000	64616000	52906000	58805000	56476000	59287000
P0ADY3	P0ADY3	50S ribosomal protein L14	rplN	8	0	0	0	2257000000	3070500000	2002700000	1865400000	1992800000	1718100000	4511600000	5265100000	5138700000
P0ADZ4	P0ADZ4	30S ribosomal protein S15	rpsO	8	0	0	0	288260000	460950000	356360000	924880000	864060000	813000000	927690000	1332400000	1519700000
P0AED7	P0AED7	Succinyl-diaminopimelate desuccinylase	dapE	8	0	0	0	26644000	26544000	18984000	19516000	40414000	31844000	0	0	0
P0AEE8	P0AEE8	DNA adenine methylase	dam	8	0	0	0	23520000	23037000	19792000	6811100	9107300	9182600	10747000	12451000	13506000
P0AEP3	P0AEP3	UTP--glucose-1-phosphate uridylyltransferase	galU	8	0	0	0	160570000	183810000	183150000	276190000	242190000	221520000	211620000	227960000	257730000
P0AF08	P0AF08	Protein mrp	mrp	8	0	0	0	20938000	20940000	21632000	93370000	85617000	105250000	37045000	0	32475000
P0AFP6	P0AFP6	Putative GTP cyclohydrolase 1 type 2	ybgI	8	0	0	0	247550000	260340000	201920000	57935000	63214000	53931000	137500000	142710000	156530000
P0AFQ7	P0AFQ7	Uncharacterized deoxyribonuclease YcfH	ycfH	8	0	0	0	53420000	56298000	35301000	32533000	24989000	26413000	0	0	0
P0AFR4	P0AFR4	Uncharacterized protein YciO	yciO	8	0	0	0	41146000	41342000	33113000	115840000	120020000	118680000	38230000	34047000	44092000
P0AGD3	P0AGD3	Superoxide dismutase [Fe]	sodB	8	0	0	0	66416000	67232000	52724000	68027000	62500000	53635000	174930000	141510000	158400000
P0C0V0	P0C0V0	Periplasmic serine endoprotease DegP	degP	8	0	0	0	17539000	0	0	0	20623000	24325000	30373000	29373000	32563000
P10441	P10441	Lipid-A-disaccharide synthase	lpxB	8	0	0	0	0	0	0	19465000	15088000	20116000	0	0	0
P10443	P10443	DNA polymerase III subunit alpha	dnaE	8	0	0	0	13176000	15639000	21557000	0	0	8130900	0	0	0
P15723	P15723	Deoxyguanosinetriphosphate triphosphohydrolase	dgt	8	0	0	0	21142000	0	0	23761000	20825000	14675000	0	0	0
P17802	P17802	A/G-specific adenine glycosylase	mutY	8	0	0	0	0	16236000	0	22499000	21671000	23103000	0	0	0
P21888	P21888	Cysteine--tRNA ligase	cysS	8	0	0	0	18252000	16739000	13493000	38744000	28274000	38272000	23558000	36995000	21646000
P22256	P22256	4-aminobutyrate aminotransferase GabT	gabT	8	0	0	0	0	0	0	18256000	12089000	13641000	0	13731000	12519000
P24202	P24202	Mrr restriction system protein	mrr	8	0	0	0	30807000	19038000	25891000	21725000	19275000	34888000	0	0	0
P24251	P24251	Sigma factor-binding protein Crl	crl	8	0	0	0	49104000	52754000	40090000	144630000	139220000	128090000	92263000	90554000	93573000
P24255	P24255	RNA polymerase sigma-54 factor	rpoN	8	0	0	0	0	46096000	64963000	41842000	54603000	45305000	0	0	0
P25397	P25397	Tellurite methyltransferase	tehB	8	0	0	0	0	0	11955000	62017000	106730000	71051000	0	18168000	0
P25516	P25516	Aconitate hydratase A	acnA	8	0	0	0	0	0	0	0	0	0	12095000	12184000	9455400
P27248	P27248	Aminomethyltransferase	gcvT	8	0	0	0	78323000	59885000	42141000	126020000	133750000	135400000	84172000	86934000	92572000
P27278	P27278	Trifunctional NAD biosynthesis/regulator protein NadR;Transcriptional regulator NadR;Nicotinamide mononucleotide adenylyltransferase;Ribosylnicotinamide kinase	nadR	8	0	0	0	7606200	9440800	11725000	19987000	22276000	16291000	0	0	0
P31455	P31455	Uncharacterized protein YidR	yidR	8	0	0	0	0	0	0	16172000	15826000	12497000	0	0	0
P32664	P32664	NADH pyrophosphatase	nudC	8	0	0	0	0	0	0	23294000	22146000	22399000	0	8297600	0
P33232	P33232	L-lactate dehydrogenase	lldD	8	0	0	0	96930000	52209000	78602000	50842000	46235000	34511000	65683000	70844000	52755000
P39199	P39199	50S ribosomal protein L3 glutamine methyltransferase	prmB	8	0	0	0	49687000	43030000	0	183480000	195320000	163220000	59245000	81278000	83144000
P39831	P39831	NADP-dependent 3-hydroxy acid dehydrogenase YdfG	ydfG	8	0	0	0	85646000	99447000	70545000	708180000	718840000	614770000	115430000	148810000	169200000
P46853	P46853	Uncharacterized oxidoreductase YhhX	yhhX	8	0	0	0	0	0	0	8088300	10799000	7775700	21294000	17173000	19537000
P60340	P60340	tRNA pseudouridine synthase B	truB	8	0	0	0	0	0	0	29808000	19626000	19012000	0	0	0
P60560	P60560	GMP reductase	guaC	8	0	0	0	49804000	46457000	42304000	96093000	97339000	93440000	0	41972000	41406000
P60757	P60757	ATP phosphoribosyltransferase	hisG	8	0	0	0	133250000	144860000	230400000	44809000	71479000	121720000	77007000	44618000	60466000
P62623	P62623	4-hydroxy-3-methylbut-2-enyl diphosphate reductase	ispH	8	0	0	0	23922000	28054000	31012000	22194000	19855000	0	0	0	0
P63020	P63020	Fe/S biogenesis protein NfuA	nfuA	8	0	0	0	71783000	71174000	73398000	261680000	319530000	281170000	127200000	144120000	147680000
P69922	P69922	L-fucose isomerase	fucI	8	0	0	0	0	0	0	19873000	20221000	22942000	0	0	0
P75931	P75931	Putative oxidoreductase YceM	yceM	8	0	0	0	0	0	0	50243000	48844000	46740000	0	0	0
P75960	P75960	NAD-dependent protein deacylase	cobB	8	0	0	0	66098000	71200000	68603000	67302000	72051000	64409000	81524000	80860000	79606000
P76015	P76015	PTS-dependent dihydroxyacetone kinase, dihydroxyacetone-binding subunit DhaK	dhaK	8	0	0	0	0	19084000	0	50972000	68731000	92184000	0	0	0
P76290	P76290	tRNA (cmo5U34)-methyltransferase	cmoA	8	0	0	0	28596000	29776000	27448000	33557000	38751000	32156000	25294000	34141000	25568000
P77689	P77689	FeS cluster assembly protein SufD	sufD	8	0	0	0	0	0	18960000	22594000	15408000	24663000	17941000	17122000	14958000
P77756	P77756	7-cyano-7-deazaguanine synthase	queC	8	0	0	0	78807000	82673000	61954000	129810000	136090000	111350000	86299000	70077000	40528000
P77775	P77775	Epimerase family protein YfcH	yfcH	8	0	0	0	0	13971000	27837000	15542000	19894000	17755000	0	0	0
Q06065	Q06065	Acetoacetate metabolism regulatory protein AtoC	atoC	8	0	0	0	31286000	17437000	23208000	0	0	0	0	0	0
P00370	P00370	NADP-specific glutamate dehydrogenase	gdhA	7	0	0	0	0	0	0	25182000	26223000	22548000	0	0	0
P00909	P00909	Tryptophan biosynthesis protein TrpCF;Indole-3-glycerol phosphate synthase;N-(5-phospho-ribosyl)anthranilate isomerase	trpC	7	0	0	0	15908000	17015000	20709000	0	13926000	16604000	0	0	0
P00963	P00963	Aspartate--ammonia ligase	asnA	7	0	0	0	62982000	64717000	83575000	28088000	28945000	29682000	22649000	26429000	24182000
P02358	P02358	30S ribosomal protein S6;30S ribosomal protein S6, fully modified isoform;30S ribosomal protein S6, non-modified isoform	rpsF	7	0	0	0	130230000	141110000	127720000	420930000	387430000	344680000	561060000	588140000	629860000
P04036	P04036	4-hydroxy-tetrahydrodipicolinate reductase	dapB	7	0	0	0	0	0	0	109300000	94876000	94494000	0	0	12914000
P05706	P05706	Glucitol/sorbitol-specific phosphotransferase enzyme IIA component	srlB	7	0	0	0	143900000	160860000	115340000	235230000	227660000	178750000	144730000	130450000	140870000
P09148	P09148	Galactose-1-phosphate uridylyltransferase	galT	7	0	0	0	0	0	0	10258000	10936000	11556000	0	0	0
P0A6K3	P0A6K3	Peptide deformylase	def	7	0	0	0	99730000	91684000	82163000	78280000	106850000	81957000	65660000	75907000	70636000
P0A6L2	P0A6L2	4-hydroxy-tetrahydrodipicolinate synthase	dapA	7	0	0	0	75017000	71616000	76495000	143090000	163390000	174980000	80272000	85674000	93710000
P0A6U5	P0A6U5	Ribosomal RNA small subunit methyltransferase G	rsmG	7	0	0	0	0	0	0	46438000	39332000	44134000	0	0	13367000
P0A725	P0A725	UDP-3-O-[3-hydroxymyristoyl] N-acetylglucosamine deacetylase	lpxC	7	0	0	0	18998000	22417000	14249000	0	0	0	0	0	0
P0A734	P0A734	Cell division topological specificity factor	minE	7	0	0	0	34991000	30190000	39319000	88330000	86921000	89598000	51821000	41482000	42140000
P0A763	P0A763	Nucleoside diphosphate kinase	ndk	7	0	0	0	327260000	390430000	281540000	140290000	161220000	131980000	275270000	228410000	215990000
P0A780	P0A780	N utilization substance protein B	nusB	7	0	0	0	46952000	39164000	34487000	156110000	152260000	120030000	84531000	86450000	77326000
P0A7E9	P0A7E9	Uridylate kinase	pyrH	7	0	0	0	0	0	0	0	5017400	14018000	11208000	9539100	9502500
P0A7R9	P0A7R9	30S ribosomal protein S11	rpsK	7	0	0	0	4472800000	3915300000	3513300000	3605900000	3980500000	3561400000	11964000000	12719000000	13649000000
P0A855	P0A855	Protein TolB	tolB	7	0	0	0	36906000	31778000	30954000	20792000	19740000	38429000	65103000	37696000	49305000
P0A8D3	P0A8D3	UPF0178 protein YaiI	yaiI	7	0	0	0	0	0	0	31938000	28419000	34697000	0	0	0
P0A8I8	P0A8I8	Ribosomal RNA large subunit methyltransferase H	rlmH	7	0	0	0	148030000	174540000	189060000	65685000	82534000	93996000	0	0	17476000
P0A8R0	P0A8R0	Regulator of ribonuclease activity A	rraA	7	0	0	0	25597000	24254000	0	115300000	115490000	225700000	0	0	0
P0A948	P0A948	Ribosomal-protein-alanine acetyltransferase	rimJ	7	0	0	0	18568000	19889000	18715000	25211000	26812000	20859000	43131000	32000000	31710000
P0A955	P0A955	KHG/KDPG aldolase;4-hydroxy-2-oxoglutarate aldolase;2-dehydro-3-deoxy-phosphogluconate aldolase	eda	7	0	0	0	30338000	34681000	38000000	29648000	34567000	33540000	86035000	70734000	73328000
P0A998	P0A998	Bacterial non-heme ferritin	ftnA	7	0	0	0	52455000	20098000	49328000	155370000	145470000	195980000	46737000	0	41272000
P0A9A9	P0A9A9	Ferric uptake regulation protein	fur	7	0	0	0	0	0	25619000	164910000	149440000	141460000	126490000	145490000	123570000
P0A9I8	P0A9I8	Nitrite reductase (NADH) small subunit	nirD	7	0	0	0	0	9915300	0	111420000	108080000	85064000	0	22586000	21365000
P0AA25	P0AA25	Thioredoxin-1	trxA	7	0	0	0	90167000	85139000	112610000	130790000	101890000	117070000	223570000	165320000	181460000
P0AAT9	P0AAT9	Uncharacterized protein YbeL	ybeL	7	0	0	0	0	0	0	90143000	84193000	88027000	25018000	31606000	30857000
P0ACA7	P0ACA7	Glutathione S-transferase GstB	gstB	7	0	0	0	117300000	119720000	116030000	82992000	60485000	74710000	28560000	26175000	28955000
P0ACL2	P0ACL2	Exu regulon transcriptional regulator	exuR	7	0	0	0	41518000	66227000	39207000	19066000	22780000	26829000	32301000	21754000	33980000
P0ACM5	P0ACM5	Uncharacterized HTH-type transcriptional regulator YegW	yegW	7	0	0	0	11024000	7443500	0	10659000	12810000	11431000	0	0	0
P0ACP5	P0ACP5	HTH-type transcriptional regulator GntR	gntR	7	0	0	0	2120000000	2281600000	2570100000	2632900000	2504300000	2137500000	3047600000	3757500000	3821800000
P0ADQ2	P0ADQ2	Uncharacterized protein YiiD	yiiD	7	0	0	0	57200000	55013000	39289000	29909000	25206000	25144000	13798000	0	20997000
P0AE01	P0AE01	tRNA (cytidine/uridine-2-O-)-methyltransferase TrmJ	trmJ	7	0	0	0	27251000	25835000	20099000	184290000	187850000	153360000	24842000	0	33232000
P0AF12	P0AF12	5-methylthioadenosine/S-adenosylhomocysteine nucleosidase	mtnN	7	0	0	0	0	14581000	0	216410000	332090000	188470000	0	28449000	38523000
P0AFD1	P0AFD1	NADH-quinone oxidoreductase subunit E	nuoE	7	0	0	0	0	0	0	79166000	57738000	62564000	22532000	23277000	40458000
P0AFG0	P0AFG0	Transcription termination/antitermination protein NusG	nusG	7	0	0	0	103370000	121780000	77453000	163790000	209050000	173240000	227970000	218760000	212820000
P0AFH8	P0AFH8	Osmotically-inducible protein Y	osmY	7	0	0	0	0	0	0	0	0	0	81038000	78000000	72359000
P0AG59	P0AG59	30S ribosomal protein S14	rpsN	7	0	0	0	1570300000	1624300000	1224800000	889420000	929720000	805340000	3678700000	3962000000	3850600000
P0AGL7	P0AGL7	Ribosomal RNA small subunit methyltransferase E	rsmE	7	0	0	0	0	0	8026600	31640000	27267000	29850000	0	7148500	0
P0CG19	P0CG19	Inactive ribonuclease PH	rph	7	0	0	0	97222000	98106000	139910000	233140000	242830000	272750000	132040000	133370000	136290000
P11557	P11557	Cell division protein DamX	damX	7	0	0	0	36226000	39343000	28845000	15557000	14139000	13287000	48932000	48553000	52509000
P19624	P19624	4-hydroxythreonine-4-phosphate dehydrogenase	pdxA	7	0	0	0	0	0	0	25597000	23915000	23771000	0	0	0
P19926	P19926	Glucose-1-phosphatase	agp	7	0	0	0	19681000	14371000	0	0	15274000	12419000	32809000	37642000	36256000
P21893	P21893	Single-stranded-DNA-specific exonuclease RecJ	recJ	7	0	0	0	23369000	21310000	25780000	0	7700900	0	0	0	0
P23256	P23256	Protein MalY;Cystathionine beta-lyase MalY;Maltose regulon modulator	malY	7	0	0	0	0	8752400	5521700	19460000	22133000	20797000	0	0	6109500
P25535	P25535	2-octaprenylphenol hydroxylase	ubiI	7	0	0	0	54611000	50449000	42143000	24582000	25194000	0	0	0	0
P29217	P29217	UPF0502 protein YceH	yceH	7	0	0	0	0	0	0	111560000	93980000	145950000	0	5026400	0
P29745	P29745	Peptidase T	pepT	7	0	0	0	83364000	106780000	72149000	38035000	33321000	25639000	0	23649000	0
P30178	P30178	Uncharacterized oxidoreductase YbiC	ybiC	7	0	0	0	141660000	123670000	154550000	39313000	40382000	38387000	0	0	0
P31441	P31441	Adenine deaminase	ade	7	0	0	0	7350200	0	0	20071000	11532000	0	0	0	0
P32684	P32684	Ribosomal large subunit pseudouridine synthase F	rluF	7	0	0	0	20375000	33250000	23212000	52239000	57841000	47241000	0	14178000	0
P33018	P33018	S-formylglutathione hydrolase YeiG	yeiG	7	0	0	0	0	0	0	38379000	35782000	33739000	0	0	0
P33221	P33221	Phosphoribosylglycinamide formyltransferase 2	purT	7	0	0	0	0	0	0	14540000	13331000	14130000	0	0	0
P36999	P36999	23S rRNA (guanine(745)-N(1))-methyltransferase	rlmA	7	0	0	0	0	0	0	15697000	15139000	11354000	0	0	0
P37024	P37024	ATP-dependent RNA helicase HrpB	hrpB	7	0	0	0	0	0	0	4557400	4368400	3876100	0	0	0
P37344	P37344	Psp operon transcriptional activator	pspF	7	0	0	0	13211000	15222000	13046000	0	0	0	0	0	0
P37634	P37634	Ribosomal RNA large subunit methyltransferase J	rlmJ	7	0	0	0	25434000	27485000	27763000	34786000	31023000	28799000	17325000	0	0
P37666	P37666	Glyoxylate/hydroxypyruvate reductase B	ghrB	7	0	0	0	38034000	23047000	53018000	98886000	138600000	111810000	0	0	18179000
P39177	P39177	Universal stress protein G	uspG	7	0	0	0	126680000	179670000	125960000	475510000	387850000	385290000	100700000	189970000	157810000
P39356	P39356	Uncharacterized transcriptional regulator YjhU	yjhU	7	0	0	0	537550000	414330000	500650000	430030000	512130000	607550000	267820000	466450000	486920000
P39396	P39396	Inner membrane protein YjiY	yjiY	7	0	0	0	55614000	50626000	50372000	29801000	31963000	26215000	74932000	91075000	82693000
P39410	P39410	Putative kinase YjjJ	yjjJ	7	0	0	0	13208000	15926000	21291000	9213100	0	0	0	0	0
P45544	P45544	HTH-type transcriptional regulator FrlR	frlR	7	0	0	0	0	0	0	20115000	14862000	18568000	0	0	0
P45748	P45748	Threonylcarbamoyl-AMP synthase	tsaC	7	0	0	0	0	0	10369000	18307000	21113000	23714000	10361000	11472000	12442000
P60651	P60651	Agmatinase	speB	7	0	0	0	27704000	29289000	23613000	201130000	198440000	192650000	84207000	81026000	77278000
P61714	P61714	6,7-dimethyl-8-ribityllumazine synthase	ribE	7	0	0	0	66868000	47367000	100940000	59668000	54288000	87607000	0	44316000	61933000
P69503	P69503	Adenine phosphoribosyltransferase	apt	7	0	0	0	37324000	35611000	29848000	28441000	33879000	25751000	37911000	51888000	65756000
P69783	P69783	Glucose-specific phosphotransferase enzyme IIA component	crr	7	0	0	0	127490000	146720000	186680000	230260000	213000000	277530000	318630000	442650000	359620000
P69874	P69874	Spermidine/putrescine import ATP-binding protein PotA	potA	7	0	0	0	52169000	45112000	41672000	19014000	23470000	17563000	0	16233000	29003000
P75949	P75949	Beta-hexosaminidase	nagZ	7	0	0	0	0	0	0	43379000	46609000	38282000	0	0	0
P75989	P75989	HTH-type transcriptional repressor BluR	bluR	7	0	0	0	0	0	11137000	16884000	13914000	12539000	14698000	0	0
P76187	P76187	Oxidoreductase YdhF	ydhF	7	0	0	0	0	0	0	45362000	42556000	44713000	0	0	0
P76273	P76273	Ribosomal RNA small subunit methyltransferase F	rsmF	7	0	0	0	30766000	28557000	24475000	15986000	15375000	12810000	0	0	0
P76403	P76403	Uncharacterized protease YegQ	yegQ	7	0	0	0	16018000	15655000	0	35131000	29725000	20961000	0	0	0
P76550	P76550	Uncharacterized protein YffS	yffS	7	0	0	0	15824000	23101000	18969000	17664000	17766000	24376000	0	0	0
P77398	P77398	Bifunctional polymyxin resistance protein ArnA;UDP-4-amino-4-deoxy-L-arabinose formyltransferase;UDP-glucuronic acid oxidase, UDP-4-keto-hexauronic acid decarboxylating	arnA	7	0	0	0	1343800000	1094200000	1366700000	936840000	951030000	1065100000	0	0	0
P77625	P77625	Sugar phosphatase YfbT	yfbT	7	0	0	0	0	0	29171000	95815000	74193000	150770000	0	0	0
Q47147	Q47147	Putative glutamine amidotransferase YafJ	yafJ	7	0	0	0	0	0	0	21533000	21204000	17633000	0	0	0
P04982	P04982	D-ribose pyranase	rbsD	6	0	0	0	0	14894000	16030000	306230000	238360000	273800000	66989000	66847000	77003000
P05042	P05042	Fumarate hydratase class II	fumC	6	0	0	0	0	0	0	22769000	19495000	16445000	0	0	0
P06616	P06616	GTPase Era	era	6	0	0	0	19408000	17268000	0	18594000	23506000	23282000	0	0	0
P06992	P06992	Ribosomal RNA small subunit methyltransferase A	rsmA	6	0	0	0	31478000	25112000	38999000	92583000	133580000	77766000	0	0	50397000
P08178	P08178	Phosphoribosylformylglycinamidine cyclo-ligase	purM	6	0	0	0	34355000	21420000	28708000	0	0	24551000	0	25808000	23411000
P0A6C1	P0A6C1	Endonuclease 4	nfo	6	0	0	0	36603000	37787000	30859000	19496000	23968000	20905000	0	23118000	19283000
P0A6D7	P0A6D7	Shikimate kinase 1	aroK	6	0	0	0	14685000	13612000	14606000	11450000	0	9117700	25150000	27052000	26620000
P0A6K1	P0A6K1	Diaminopimelate epimerase	dapF	6	0	0	0	9144000	10091000	0	12745000	16862000	24182000	67241000	20495000	25165000
P0A794	P0A794	Pyridoxine 5-phosphate synthase	pdxJ	6	0	0	0	0	0	0	9454000	7300800	6117700	0	0	0
P0A7E1	P0A7E1	Dihydroorotate dehydrogenase (quinone)	pyrD	6	0	0	0	19471000	28964000	27753000	16235000	9636900	12909000	25398000	23204000	21658000
P0A7L8	P0A7L8	50S ribosomal protein L27	rpmA	6	0	0	0	361850000	369230000	261350000	274040000	242160000	232750000	1067200000	1025400000	940340000
P0A7S3	P0A7S3	30S ribosomal protein S12	rpsL	6	0	0	0	1254600000	1311600000	1061700000	871240000	828810000	625660000	3940900000	4300700000	4344800000
P0A7T7	P0A7T7	30S ribosomal protein S18	rpsR	6	0	0	0	3171400000	2820200000	2572000000	1326300000	1187100000	1388400000	2585500000	2755100000	2829800000
P0A828	P0A828	Protein Smg	smg	6	0	0	0	30866000	32282000	40514000	0	0	0	0	0	26209000
P0A832	P0A832	SsrA-binding protein	smpB	6	0	0	0	0	0	0	61421000	71168000	62911000	90273000	100590000	123350000
P0A840	P0A840	5/3-nucleotidase SurE	surE	6	0	0	0	22831000	17777000	21387000	23300000	25305000	21104000	0	0	0
P0A873	P0A873	tRNA (guanine-N(1)-)-methyltransferase	trmD	6	0	0	0	0	0	0	38656000	39002000	27540000	0	0	0
P0A8A4	P0A8A4	Phosphoenolpyruvate synthase regulatory protein	ppsR	6	0	0	0	30351000	22145000	32202000	10436000	9087200	11693000	19484000	17268000	19211000
P0A8K1	P0A8K1	Phosphatidylserine decarboxylase proenzyme;Phosphatidylserine decarboxylase alpha chain;Phosphatidylserine decarboxylase beta chain	psd	6	0	0	0	9782600	8122000	14867000	0	7444000	0	0	0	7140500
P0A8W0	P0A8W0	Transcriptional regulator NanR	nanR	6	0	0	0	36583000	42955000	52376000	11361000	0	0	0	0	0
P0A972	P0A972	Cold shock-like protein CspE	cspE	6	0	0	0	587110000	457640000	448080000	719020000	655350000	623520000	1264000000	1303000000	1323600000
P0A991	P0A991	Fructose-bisphosphate aldolase class 1	fbaB	6	0	0	0	0	0	0	31114000	26320000	26762000	37581000	0	31874000
P0A9F6	P0A9F6	Glycine cleavage system transcriptional activator	gcvA	6	0	0	0	0	0	6355900	7037800	10311000	9319100	0	0	0
P0A9J4	P0A9J4	2-dehydropantoate 2-reductase	panE	6	0	0	0	0	0	0	16372000	14325000	17994000	0	0	0
P0A9L3	P0A9L3	FKBP-type 22 kDa peptidyl-prolyl cis-trans isomerase	fklB	6	0	0	0	57004000	64855000	48539000	71652000	67312000	60090000	125040000	125920000	135540000
P0AAJ5;P0AAJ3	P0AAJ5	Formate dehydrogenase-O iron-sulfur subunit	fdoH	6	0	0	0	12292000	13732000	11907000	6109800	8598700	4393800	0	17863000	17393000
P0AAX8	P0AAX8	Probable L,D-transpeptidase YbiS	ybiS	6	0	0	0	13632000	12548000	15405000	18550000	21031000	20493000	0	24338000	24494000
P0AB03	P0AB03	Uncharacterized protein YcbJ	ycbJ	6	0	0	0	22103000	27211000	17238000	17615000	16299000	0	23361000	26455000	25427000
P0AB28	P0AB28	Uncharacterized protein YceD	yceD	6	0	0	0	14671000	17126000	11576000	30466000	35641000	24121000	25710000	33791000	34478000
P0AB80	P0AB80	Branched-chain-amino-acid aminotransferase	ilvE	6	0	0	0	28379000	30733000	34933000	16964000	24202000	21208000	11079000	14962000	13004000
P0ABZ6	P0ABZ6	Chaperone SurA	surA	6	0	0	0	19106000	0	18128000	21108000	27344000	23315000	40237000	42699000	46290000
P0AC47	P0AC47	Fumarate reductase iron-sulfur subunit	frdB	6	0	0	0	28044000	28378000	24950000	28053000	23280000	0	0	47012000	41620000
P0ACB4	P0ACB4	Protoporphyrinogen IX dehydrogenase [menaquinone]	hemG	6	0	0	0	18053000	19540000	13668000	8390600	6932600	6421500	17011000	12239000	19351000
P0ACD4	P0ACD4	Iron-sulfur cluster assembly scaffold protein IscU	iscU	6	0	0	0	123750000	139250000	128620000	198780000	223190000	212350000	278960000	302850000	291890000
P0ACF0	P0ACF0	DNA-binding protein HU-alpha	hupA	6	0	0	0	1156300000	1224200000	1819100000	386780000	697730000	737950000	933730000	796110000	918620000
P0ACL9	P0ACL9	Pyruvate dehydrogenase complex repressor	pdhR	6	0	0	0	125080000	123760000	115610000	210540000	151750000	166220000	129020000	114010000	111010000
P0AD49	P0AD49	Ribosome-associated inhibitor A	raiA	6	0	0	0	169130000	204830000	152240000	240690000	269340000	260990000	580540000	511140000	606690000
P0ADI4	P0ADI4	Enterobactin synthase component B;Isochorismatase;Aryl carrier protein	entB	6	0	0	0	72845000	69504000	45194000	22318000	23886000	18938000	0	28256000	29568000
P0AED0	P0AED0	Universal stress protein A	uspA	6	0	0	0	124290000	100430000	183280000	255300000	356860000	712980000	147430000	79778000	80687000
P0AEG4	P0AEG4	Thiol:disulfide interchange protein DsbA	dsbA	6	0	0	0	0	14143000	0	11697000	0	9067500	22036000	24859000	25536000
P0AEJ2	P0AEJ2	Isochorismate synthase EntC	entC	6	0	0	0	0	0	0	25234000	21033000	31877000	0	0	0
P0AEM9	P0AEM9	Cystine-binding periplasmic protein	fliY	6	0	0	0	8643800	7479700	0	7241800	6404100	6512300	16565000	17520000	0
P0AEQ3	P0AEQ3	Glutamine-binding periplasmic protein	glnH	6	0	0	0	33462000	26723000	39944000	27405000	32082000	30827000	0	64510000	69701000
P0AEZ9	P0AEZ9	Molybdenum cofactor biosynthesis protein B	moaB	6	0	0	0	0	0	0	62396000	60427000	51906000	26534000	31028000	28720000
P0AFD6	P0AFD6	NADH-quinone oxidoreductase subunit I	nuoI	6	0	0	0	50699000	50619000	54858000	22297000	21767000	25035000	54744000	60167000	71730000
P0AFI7	P0AFI7	Pyridoxine/pyridoxamine 5-phosphate oxidase	pdxH	6	0	0	0	0	0	10912000	161470000	143900000	178980000	0	17223000	24835000
P0AG27	P0AG27	Uncharacterized protein YibN	yibN	6	0	0	0	51358000	60163000	57755000	28993000	31229000	33332000	83242000	91312000	87777000
P0AG51	P0AG51	50S ribosomal protein L30	rpmD	6	0	0	0	283800000	176940000	178570000	538720000	563550000	622640000	641040000	428910000	621420000
P0AG86	P0AG86	Protein-export protein SecB	secB	6	0	0	0	766750000	553680000	831500000	776670000	1036800000	989060000	602850000	288840000	421940000
P0AGG0	P0AGG0	Thiamine-monophosphate kinase	thiL	6	0	0	0	0	103260000	129120000	88253000	62418000	62584000	0	0	0
P0AGK8	P0AGK8	HTH-type transcriptional regulator IscR	iscR	6	0	0	0	366490000	386270000	424220000	365050000	326970000	328950000	347650000	357730000	339590000
P0C0R7	P0C0R7	Ribosomal RNA large subunit methyltransferase E	rlmE	6	0	0	0	107260000	90125000	94556000	53766000	44105000	0	104950000	118420000	0
P12295	P12295	Uracil-DNA glycosylase	ung	6	0	0	0	10513000	0	11829000	17526000	24338000	21846000	0	0	0
P16456	P16456	Selenide, water dikinase	selD	6	0	0	0	49392000	69927000	126780000	78247000	105880000	108500000	66399000	74925000	81819000
P16528	P16528	Acetate operon repressor	iclR	6	0	0	0	0	0	8406000	25162000	28014000	20898000	0	0	0
P17993	P17993	Ubiquinone biosynthesis O-methyltransferase	ubiG	6	0	0	0	44770000	43325000	41394000	58265000	102150000	80672000	31025000	0	0
P21367	P21367	Uncharacterized protein YcaC	ycaC	6	0	0	0	0	0	10679000	0	0	0	27525000	27466000	24820000
P23839	P23839	UPF0701 protein YicC	yicC	6	0	0	0	13425000	17355000	11427000	12274000	15459000	0	25203000	0	0
P23871	P23871	Ferrochelatase	hemH	6	0	0	0	14985000	14525000	12592000	10510000	9724000	7710300	0	0	0
P25746	P25746	High frequency lysogenization protein HflD	hflD	6	0	0	0	6855900	7364000	8679500	17316000	16529000	16272000	0	0	16430000
P27240	P27240	Lipopolysaccharide core heptose(II) kinase RfaY	rfaY	6	0	0	0	0	0	0	4043900	5313400	0	11072000	8776400	14165000
P30011	P30011	Nicotinate-nucleotide pyrophosphorylase [carboxylating]	nadC	6	0	0	0	0	0	11414000	14410000	16343000	22096000	18708000	0	0
P30014	P30014	Ribonuclease T	rnt	6	0	0	0	153660000	121680000	133900000	29514000	31334000	42707000	0	0	0
P30126	P30126	3-isopropylmalate dehydratase small subunit	leuD	6	0	0	0	0	0	0	12220000	14751000	21751000	0	0	0
P30744;P42630	P30744	L-serine dehydratase 2	sdaB	6	0	0	0	24214000	30719000	40892000	37063000	42672000	53344000	31092000	29424000	0
P32680	P32680	Uncharacterized protein YjaG	yjaG	6	0	0	0	0	0	19952000	45018000	38712000	55272000	0	0	0
P36680	P36680	Cell division protein ZapD	zapD	6	0	0	0	16502000	16552000	20908000	22376000	27804000	29145000	30633000	25661000	21939000
P37188	P37188	Galactitol-specific phosphotransferase enzyme IIB component	gatB	6	0	0	0	199210000	290450000	251300000	189320000	265580000	268650000	399780000	344940000	409880000
P39334	P39334	HTH-type transcriptional repressor BdcR	bdcR	6	0	0	0	6142600	0	0	9312900	7736300	7125600	0	0	0
P39370	P39370	Probable 9-O-acetyl-N-acetylneuraminic acid deacetylase	nanS	6	0	0	0	0	0	0	11468000	14602000	16531000	0	0	0
P46130	P46130	Putative acyl-CoA thioester hydrolase YbhC	ybhC	6	0	0	0	0	0	15946000	12169000	8861800	7976100	12560000	0	0
P52061	P52061	dITP/XTP pyrophosphatase	rdgB	6	0	0	0	31027000	34919000	25813000	164760000	134280000	109000000	0	0	0
P60664	P60664	Imidazole glycerol phosphate synthase subunit HisF	hisF	6	0	0	0	5989000	7998700	11938000	4342900	4109500	0	0	0	0
P62615	P62615	4-diphosphocytidyl-2-C-methyl-D-erythritol kinase	ispE	6	0	0	0	0	12290000	0	16875000	16870000	14077000	0	0	0
P64599	P64599	Uncharacterized protein YhbT	yhbT	6	0	0	0	7012800	8631800	7124600	12200000	6962000	0	0	7994500	0
P64636	P64636	GMP/IMP nucleotidase YrfG	yrfG	6	0	0	0	0	17850000	17460000	11202000	19651000	8245100	14066000	14224000	0
P67660	P67660	Uncharacterized HTH-type transcriptional regulator YhaJ	yhaJ	6	0	0	0	28211000	16039000	15277000	17356000	19109000	18757000	0	0	7245000
P68679	P68679	30S ribosomal protein S21	rpsU	6	0	0	0	238410000	302570000	174630000	216740000	173380000	165440000	588940000	741360000	673000000
P69829	P69829	Nitrogen regulatory protein	ptsN	6	0	0	0	0	10673000	0	61106000	62848000	53220000	0	24228000	14917000
P75782	P75782	Ribosomal RNA large subunit methyltransferase F	rlmF	6	0	0	0	8740700	13590000	8608700	19325000	14955000	17329000	0	0	0
P76116	P76116	Uncharacterized protein YncE	yncE	6	0	0	0	0	0	0	9312000	10231000	9367300	25642000	26775000	22391000
P76270	P76270	Free methionine-R-sulfoxide reductase	msrC	6	0	0	0	0	0	0	39179000	53059000	70957000	0	0	0
P76316	P76316	D-cysteine desulfhydrase	dcyD	6	0	0	0	0	7215500	6222600	10929000	6348100	6733500	0	10771000	0
P76346	P76346	Protein MtfA	mtfA	6	0	0	0	13678000	11827000	5825600	24402000	23112000	21845000	0	0	10754000
P76535	P76535	N-acetylmuramic acid 6-phosphate etherase	murQ	6	0	0	0	0	0	11036000	23906000	34607000	30370000	0	0	0
P76539	P76539	Acetyltransferase YpeA	ypeA	6	0	0	0	34233000	35537000	27467000	23385000	22575000	20027000	94241000	93546000	98127000
P77247	P77247	2-deoxyglucose-6-phosphate phosphatase	yniC	6	0	0	0	7916600	8251500	4588400	5500600	5188100	3870300	0	6505400	0
P77279	P77279	Probable iron export ATP-binding protein FetA	fetA	6	0	0	0	45343000	40997000	45344000	22597000	26935000	13690000	0	0	0
P77522	P77522	FeS cluster assembly protein SufB	sufB	6	0	0	0	13587000	13650000	17953000	10508000	10802000	0	0	0	0
Q46851	Q46851	L-glyceraldehyde 3-phosphate reductase	gpr	6	0	0	0	0	0	0	9368300	8742100	11118000	0	9203900	13069000
Q46868	Q46868	Uncharacterized protein YqiC	yqiC	6	0	0	0	35434000	37890000	23714000	17856000	18948000	13756000	0	0	24579000
P02916	P02916	Maltose transport system permease protein MalF	malF	5	0	0	0	8321500	8827100	16222000	7509700	0	0	0	0	0
P06610	P06610	Vitamin B12 transport periplasmic protein BtuE	btuE	5	0	0	0	36764000	37457000	26654000	16650000	18334000	16336000	39656000	38737000	46624000
P06996	P06996	Outer membrane protein C	ompC	5	0	0	0	14639000	12041000	14818000	10629000	10134000	0	16039000	12840000	15795000
P06999	P06999	ATP-dependent 6-phosphofructokinase isozyme 2	pfkB	5	0	0	0	0	0	0	12530000	10937000	15433000	0	11112000	11053000
P08142	P08142	Acetolactate synthase isozyme 1 large subunit	ilvB	5	0	0	0	9994800	11996000	10444000	6445000	0	0	0	0	0
P0A6F9	P0A6F9	10 kDa chaperonin	groS	5	0	0	0	0	171080000	116980000	162240000	162930000	129190000	283370000	352660000	361040000
P0A6G7	P0A6G7	ATP-dependent Clp protease proteolytic subunit	clpP	5	0	0	0	0	31267000	58031000	30424000	53248000	98391000	44792000	48078000	53666000
P0A6I0	P0A6I0	Cytidylate kinase	cmk	5	0	0	0	22530000	0	0	41435000	39995000	35137000	30546000	29822000	38162000
P0A6N4	P0A6N4	Elongation factor P	efp	5	0	0	0	34395000	31215000	49098000	75819000	164030000	133140000	160500000	0	62734000
P0A6P7	P0A6P7	Probable GTP-binding protein EngB	engB	5	0	0	0	22318000	23140000	25279000	21182000	21743000	32181000	27690000	32445000	26388000
P0A6X7	P0A6X7	Integration host factor subunit alpha	ihfA	5	0	0	0	115110000	133550000	127840000	33782000	51561000	36207000	204920000	188070000	209110000
P0A729	P0A729	Maf-like protein YceF	yceF	5	0	0	0	50269000	35060000	39315000	55469000	59573000	74959000	0	50326000	42317000
P0A7A5	P0A7A5	Protein-L-isoaspartate O-methyltransferase	pcm	5	0	0	0	28307000	30975000	27884000	15012000	13580000	11256000	0	0	0
P0A7F3	P0A7F3	Aspartate carbamoyltransferase regulatory chain	pyrI	5	0	0	0	0	0	0	12778000	12377000	9304500	0	0	0
P0A7U7	P0A7U7	30S ribosomal protein S20	rpsT	5	0	0	0	105930000	112760000	82535000	49434000	46342000	38244000	155960000	149160000	125630000
P0A7Y8	P0A7Y8	Ribonuclease P protein component	rnpA	5	0	0	0	65423000	78084000	77564000	52558000	47154000	52108000	53406000	0	36889000
P0A884	P0A884	Thymidylate synthase	thyA	5	0	0	0	125600000	107780000	116080000	60172000	51573000	57500000	29138000	0	29625000
P0A8E7	P0A8E7	UPF0234 protein YajQ	yajQ	5	0	0	0	57832000	60625000	44841000	45889000	44144000	40169000	104960000	85393000	128570000
P0A8N7	P0A8N7	Elongation factor P--(R)-beta-lysine ligase	epmA	5	0	0	0	16759000	0	0	11070000	9027700	16439000	0	0	0
P0A8P3	P0A8P3	Probable Fe(2+)-trafficking protein	yggX	5	0	0	0	0	0	16227000	52326000	67283000	47546000	46559000	43865000	55557000
P0A8V0	P0A8V0	Ribonuclease BN	rbn	5	0	0	0	0	0	0	11399000	11890000	13088000	0	0	0
P0A8Y1	P0A8Y1	Pyrimidine 5-nucleotidase YjjG	yjjG	5	0	0	0	43432000	46867000	32668000	17281000	15727000	14043000	0	0	0
P0A8Y3	P0A8Y3	Alpha-D-glucose-1-phosphate phosphatase YihX	yihX	5	0	0	0	0	0	0	25885000	17873000	19163000	0	0	0
P0A903	P0A903	Outer membrane protein assembly factor BamC	bamC	5	0	0	0	9976700	9718000	8821200	7066100	5966100	7704900	0	0	11049000
P0A944	P0A944	Ribosomal-protein-alanine acetyltransferase	rimI	5	0	0	0	27659000	35940000	22526000	0	0	0	0	0	0
P0A962	P0A962	L-asparaginase 1	ansA	5	0	0	0	27724000	0	0	14349000	17009000	11664000	0	0	0
P0A9K9	P0A9K9	FKBP-type peptidyl-prolyl cis-trans isomerase SlyD	slyD	5	0	0	0	112120000	104550000	103480000	153260000	108110000	96196000	159910000	152840000	159390000
P0A9L5	P0A9L5	Peptidyl-prolyl cis-trans isomerase C	ppiC	5	0	0	0	214890000	271640000	437540000	332500000	347010000	313960000	276930000	256490000	254590000
P0A9R4	P0A9R4	2Fe-2S ferredoxin	fdx	5	0	0	0	16865000	13226000	13940000	45926000	59402000	56054000	55063000	63649000	48493000
P0A9R7	P0A9R7	Cell division ATP-binding protein FtsE	ftsE	5	0	0	0	22458000	19244000	14337000	13127000	8474000	7749400	20738000	21034000	26685000
P0A9X9;P0A978	P0A9X9	Cold shock protein CspA	cspA	5	0	0	0	88170000	94795000	77080000	105040000	98208000	81034000	188780000	269810000	233910000
P0AA04	P0AA04	Phosphocarrier protein HPr	ptsH	5	0	0	0	42570000	44367000	25643000	44021000	52649000	36547000	99693000	108510000	92954000
P0AA97	P0AA97	Uncharacterized protein YaeQ	yaeQ	5	0	0	0	0	0	0	10871000	13563000	9888000	0	0	0
P0AAT6	P0AAT6	Ribosomal silencing factor RsfS	rsfS	5	0	0	0	22967000	22078000	0	50185000	34151000	56849000	39876000	28260000	35843000
P0AAZ7	P0AAZ7	UPF0434 protein YcaR	ycaR	5	0	0	0	42609000	50131000	44760000	65978000	64858000	65672000	74024000	72585000	76471000
P0ABC7	P0ABC7	Modulator of FtsH protease HflK	hflK	5	0	0	0	9490800	9624400	8718100	0	8586200	6246000	22163000	18553000	17377000
P0ABJ1	P0ABJ1	Cytochrome bo(3) ubiquinol oxidase subunit 2	cyoA	5	0	0	0	87186000	84136000	82456000	43379000	48916000	52759000	0	80770000	147370000
P0ABN5	P0ABN5	Anaerobic C4-dicarboxylate transporter DcuA	dcuA	5	0	0	0	0	20422000	15921000	7800300	10048000	8747500	0	0	0
P0ABU5	P0ABU5	Enhancing lycopene biosynthesis protein 2	elbB	5	0	0	0	15295000	17320000	14242000	39904000	57307000	49211000	47786000	42614000	43912000
P0ABZ4	P0ABZ4	3-deoxy-D-manno-octulosonate 8-phosphate phosphatase KdsC	kdsC	5	0	0	0	0	0	0	22189000	30625000	49250000	0	0	0
P0AC84	P0AC84	Hydroxyacylglutathione hydrolase	gloB	5	0	0	0	66345000	51708000	61648000	14003000	14466000	0	0	0	0
P0ACM2	P0ACM2	HTH-type transcriptional repressor RspR	rspR	5	0	0	0	30049000	30364000	25802000	11345000	13353000	12415000	16461000	22046000	21047000
P0ACN7	P0ACN7	HTH-type transcriptional repressor CytR	cytR	5	0	0	0	0	22783000	0	35157000	27267000	28606000	0	0	14041000
P0AD21	P0AD21	Uncharacterized protein YejG	yejG	5	0	0	0	14583000	14907000	10237000	18347000	17981000	12548000	0	0	0
P0ADE6	P0ADE6	Uncharacterized protein YgaU	ygaU	5	0	0	0	0	0	0	0	0	0	71335000	72490000	76654000
P0ADP9	P0ADP9	Protein YihD	yihD	5	0	0	0	0	7439700	11979000	9528000	13460000	12650000	0	0	0
P0ADW3	P0ADW3	Inner membrane protein YhcB	yhcB	5	0	0	0	0	0	17841000	17177000	10975000	8667800	26885000	20722000	36009000
P0AEE1	P0AEE1	Protein DcrB	dcrB	5	0	0	0	15238000	0	22894000	0	9397800	11303000	0	19431000	25954000
P0AEU7	P0AEU7	Chaperone protein Skp	skp	5	0	0	0	76509000	131040000	88538000	151920000	124680000	154530000	272470000	209210000	195050000
P0AF03	P0AF03	Molybdopterin adenylyltransferase	mog	5	0	0	0	0	0	0	9845300	9712000	13073000	8767000	0	0
P0AF36	P0AF36	Cell division protein ZapB	zapB	5	0	0	0	0	0	42682000	81158000	83469000	69118000	0	0	0
P0AG48	P0AG48	50S ribosomal protein L21	rplU	5	0	0	0	2644500000	1763600000	1995800000	1118100000	1120700000	1178000000	2119300000	2112800000	1764600000
P0AGA2	P0AGA2	Protein translocase subunit SecY	secY	5	0	0	0	25630000	26227000	20940000	19113000	18640000	14343000	46743000	59036000	56667000
P0AGB0	P0AGB0	Phosphoserine phosphatase	serB	5	0	0	0	20516000	18774000	21576000	29312000	32151000	29315000	35675000	41934000	46196000
P0DMC7	P0DMC7	Transcriptional regulatory protein RcsB	rcsB	5	0	0	0	137230000	58137000	125770000	93701000	129780000	102870000	160260000	135580000	125930000
P14900	P14900	UDP-N-acetylmuramoylalanine--D-glutamate ligase	murD	5	0	0	0	0	0	0	27489000	24116000	18906000	0	0	0
P21151	P21151	3-ketoacyl-CoA thiolase	fadA	5	0	0	0	30691000	27707000	22852000	20090000	21331000	20831000	0	24301000	24619000
P22255	P22255	3(2),5-bisphosphate nucleotidase CysQ	cysQ	5	0	0	0	0	0	0	8458200	11069000	8050500	0	0	0
P22524	P22524	Chromosome partition protein MukE	mukE	5	0	0	0	37764000	33385000	28414000	42720000	47191000	53693000	17004000	35124000	0
P22564	P22564	Non-specific ribonucleoside hydrolase RihC	rihC	5	0	0	0	11168000	10298000	10441000	76032000	152580000	124280000	0	0	0
P22939	P22939	Farnesyl diphosphate synthase	ispA	5	0	0	0	0	32078000	0	43968000	29659000	30673000	0	0	11892000
P23847	P23847	Periplasmic dipeptide transport protein	dppA	5	0	0	0	0	0	0	0	0	0	35533000	37300000	39714000
P23869	P23869	Peptidyl-prolyl cis-trans isomerase B	ppiB	5	0	0	0	0	40355000	31018000	153710000	145620000	131200000	90386000	89883000	86907000
P24230	P24230	ATP-dependent DNA helicase RecG	recG	5	0	0	0	0	0	0	6855900	6975200	4099600	0	0	0
P25714	P25714	Membrane protein insertase YidC	yidC	5	0	0	0	34978000	30451000	36647000	23084000	24455000	23570000	48157000	59037000	69338000
P25745	P25745	tRNA-specific 2-thiouridylase MnmA	mnmA	5	0	0	0	0	12101000	0	15609000	13668000	15885000	0	16873000	0
P27828	P27828	UDP-N-acetylglucosamine 2-epimerase	wecB	5	0	0	0	0	0	0	31940000	42650000	39872000	0	0	0
P27838	P27838	Protein CyaY	cyaY	5	0	0	0	0	0	0	109010000	109400000	142080000	0	21090000	0
P29208	P29208	o-succinylbenzoate synthase	menC	5	0	0	0	0	0	0	10280000	10908000	8613700	0	0	0
P31460	P31460	Galactonate operon transcriptional repressor	dgoR	5	0	0	0	0	0	0	9315900	7927500	5960700	0	0	0
P31808	P31808	Uncharacterized oxidoreductase YciK	yciK	5	0	0	0	7519400	6760300	0	13726000	13493000	16647000	15310000	0	10712000
P32134	P32134	Uncharacterized protein YihM	yihM	5	0	0	0	39194000	23152000	32250000	9326500	16795000	12923000	0	0	0
P32144	P32144	Uncharacterized HTH-type transcriptional regulator YihW	yihW	5	0	0	0	19453000	24179000	18635000	15824000	15424000	11404000	0	16701000	0
P33218	P33218	Inner membrane protein YebE	yebE	5	0	0	0	0	0	0	15315000	14449000	14045000	0	0	0
P33355	P33355	Uncharacterized protein YehS	yehS	5	0	0	0	0	0	0	35737000	65685000	64451000	0	0	0
P33643	P33643	Ribosomal large subunit pseudouridine synthase D	rluD	5	0	0	0	34926000	39710000	26158000	35361000	36813000	29777000	0	0	0
P33667	P33667	tRNA 2-selenouridine synthase	selU	5	0	0	0	18217000	18689000	9537600	7270100	7666600	8841200	0	0	0
P38521	P38521	Uncharacterized protein YggL	yggL	5	0	0	0	58068000	56527000	43377000	120860000	131440000	102980000	0	57464000	87971000
P45578	P45578	S-ribosylhomocysteine lyase	luxS	5	0	0	0	25374000	25239000	0	37880000	36184000	21999000	40736000	65886000	45987000
P60546	P60546	Guanylate kinase	gmk	5	0	0	0	10662000	13348000	10738000	15610000	17596000	17349000	14565000	0	19353000
P61949	P61949	Flavodoxin-1	fldA	5	0	0	0	37797000	44149000	34100000	40431000	25785000	24866000	66257000	57887000	57513000
P64557	P64557	Uncharacterized protein YgfM	ygfM	5	0	0	0	23202000	25052000	24424000	14174000	10901000	0	0	0	0
P69451	P69451	Long-chain-fatty-acid--CoA ligase	fadD	5	0	0	0	11584000	0	0	10600000	9410900	9374800	0	0	0
P69805	P69805	Mannose permease IID component	manZ	5	0	0	0	48522000	67790000	53204000	35442000	34238000	30533000	113400000	108610000	124370000
P69828	P69828	Galactitol-specific phosphotransferase enzyme IIA component	gatA	5	0	0	0	26430000	38220000	28233000	95704000	124070000	179650000	16454000	39683000	31763000
P75736	P75736	Esterase YbfF	ybfF	5	0	0	0	0	15111000	33126000	21618000	45377000	31662000	0	0	15334000
P75745	P75745	Uncharacterized protein YbgK	ybgK	5	0	0	0	33031000	35006000	23697000	30691000	27049000	23178000	0	0	0
P75767	P75767	Putative gluconeogenesis factor	ybhK	5	0	0	0	6342300	6580000	5198000	7648700	8098200	6662800	0	0	0
P75809	P75809	Flavin mononucleotide phosphatase YbjI	ybjI	5	0	0	0	45822000	49921000	130660000	0	33519000	0	0	0	0
P75915	P75915	Chaperone protein YcdY	ycdY	5	0	0	0	62381000	64426000	49541000	88210000	79427000	103290000	74039000	60294000	72539000
P75959	P75959	N-acetyl-D-glucosamine kinase	nagK	5	0	0	0	0	0	0	43623000	32231000	34775000	0	0	0
P76243	P76243	Uncharacterized protein YeaO	yeaO	5	0	0	0	0	0	0	26948000	26152000	20190000	0	0	0
P76268	P76268	Transcriptional regulator KdgR	kdgR	5	0	0	0	0	5226000	0	6050400	0	3635500	0	0	0
P76576	P76576	UPF0070 protein YfgM	yfgM	5	0	0	0	54832000	51562000	43226000	0	32175000	34747000	59233000	0	0
P77150	P77150	Pyridoxamine kinase	pdxY	5	0	0	0	0	0	0	54509000	53750000	58515000	0	0	0
P77376	P77376	Uncharacterized oxidoreductase YdgJ	ydgJ	5	0	0	0	0	0	0	20096000	18553000	32346000	0	0	0
P77570	P77570	Anhydro-N-acetylmuramic acid kinase	anmK	5	0	0	0	12238000	0	15917000	17015000	16156000	11713000	0	0	0
P77735	P77735	Uncharacterized oxidoreductase YajO	yajO	5	0	0	0	41553000	50323000	35181000	0	0	0	0	0	0
P77791	P77791	Maltose O-acetyltransferase	maa	5	0	0	0	39681000	38847000	56654000	0	25586000	21526000	0	0	20609000
P80668	P80668	Phenylacetaldehyde dehydrogenase	feaB	5	0	0	0	12529000	13279000	13778000	0	0	0	0	0	0
Q46800	Q46800	Xanthine dehydrogenase FAD-binding subunit	xdhB	5	0	0	0	11583000	10244000	12216000	6654300	6458700	11802000	0	0	0
Q46814	Q46814	Probable hypoxanthine oxidase XdhD	xdhD	5	0	0	0	11092000	17095000	16178000	0	0	0	0	0	0
P04951	P04951	3-deoxy-manno-octulosonate cytidylyltransferase	kdsB	4	0	0	0	16184000	0	11884000	16000000	11993000	0	24647000	22464000	0
P06966	P06966	HTH-type transcriptional regulator DicA	dicA	4	0	0	0	0	0	9127200	30990000	24644000	32605000	0	0	0
P06987	P06987	Histidine biosynthesis bifunctional protein HisB;Histidinol-phosphatase;Imidazoleglycerol-phosphate dehydratase	hisB	4	0	0	0	0	0	0	23376000	23276000	22992000	0	0	0
P07023	P07023	T-protein;Chorismate mutase;Prephenate dehydrogenase	tyrA	4	0	0	0	0	0	0	5726700	5630300	5186000	0	0	0
P0A6A6	P0A6A6	3-isopropylmalate dehydratase large subunit	leuC	4	0	0	0	9398100	9310100	7870200	0	0	0	0	0	0
P0A6D0	P0A6D0	Arginine repressor	argR	4	0	0	0	0	0	0	111870000	65047000	135170000	0	0	0
P0A6Y1	P0A6Y1	Integration host factor subunit beta	ihfB	4	0	0	0	0	36905000	15106000	0	13457000	11356000	0	24451000	0
P0A731	P0A731	Methylglyoxal synthase	mgsA	4	0	0	0	0	35675000	0	168280000	175510000	244330000	20491000	0	33162000
P0A746	P0A746	Peptide methionine sulfoxide reductase MsrB	msrB	4	0	0	0	0	0	0	23737000	21659000	18205000	0	0	0
P0A7B8	P0A7B8	ATP-dependent protease subunit HslV	hslV	4	0	0	0	16670000	16852000	20779000	118100000	87015000	61453000	22449000	28002000	30192000
P0A7C6	P0A7C6	Peptidase E	pepE	4	0	0	0	0	0	0	6125000	5963900	6105300	0	0	0
P0A7D1	P0A7D1	Peptidyl-tRNA hydrolase	pth	4	0	0	0	0	0	0	15406000	13853000	13017000	8818700	9872100	0
P0A7G2	P0A7G2	Ribosome-binding factor A	rbfA	4	0	0	0	33217000	33671000	24408000	24847000	29716000	21574000	78713000	77967000	71840000
P0A7I0	P0A7I0	Peptide chain release factor 1	prfA	4	0	0	0	0	0	0	11668000	10338000	9721400	0	0	0
P0A7I7	P0A7I7	GTP cyclohydrolase-2	ribA	4	0	0	0	21301000	11136000	14072000	14956000	12423000	15708000	0	0	19327000
P0A7J0	P0A7J0	3,4-dihydroxy-2-butanone 4-phosphate synthase	ribB	4	0	0	0	10776000	11408000	7437000	11127000	10874000	9077100	17854000	0	20624000
P0A7M9	P0A7M9	50S ribosomal protein L31	rpmE	4	0	0	0	166020000	204120000	169420000	455670000	380320000	305120000	536800000	692250000	606200000
P0A7Y4	P0A7Y4	Ribonuclease HI	rnhA	4	0	0	0	0	0	0	23237000	23922000	19950000	0	0	0
P0A805	P0A805	Ribosome-recycling factor	frr	4	0	0	0	55012000	44933000	28853000	50495000	61210000	51276000	70812000	77110000	96060000
P0A830	P0A830	Aerobic C4-dicarboxylate transport protein	dctA	4	0	0	0	14239000	8320400	25777000	8599400	0	0	15603000	0	0
P0A8A0	P0A8A0	Probable transcriptional regulatory protein YebC	yebC	4	0	0	0	19059000	15839000	12298000	46124000	37016000	25082000	0	0	0
P0A8A2	P0A8A2	Probable transcriptional regulatory protein YeeN	yeeN	4	0	0	0	18744000	21735000	15548000	13099000	10574000	8800600	26461000	26688000	16320000
P0A8C4	P0A8C4	UPF0149 protein YgfB	ygfB	4	0	0	0	0	0	95471000	85065000	82644000	86774000	75877000	0	0
P0A8D6	P0A8D6	O-acetyl-ADP-ribose deacetylase	ymdB	4	0	0	0	0	8802500	0	14755000	13296000	9412800	0	0	0
P0A8I5	P0A8I5	tRNA (guanine-N(7)-)-methyltransferase	trmB	4	0	0	0	18210000	16084000	11694000	19987000	18457000	22083000	0	0	13531000
P0A8M6	P0A8M6	UPF0265 protein YeeX	yeeX	4	0	0	0	47944000	36378000	32413000	25299000	27844000	30673000	55168000	56120000	54122000
P0A8T1;CON__Q9N2I2	P0A8T1	Ribosomal protein L11 methyltransferase	prmA	4	0	0	0	0	9308200	0	7858100	10407000	0	0	0	0
P0A8U0	P0A8U0	Protein Syd	syd	4	0	0	0	60027000	40317000	41399000	0	0	27604000	0	0	0
P0A8Z0	P0A8Z0	Acyl-CoA thioester hydrolase YciA	yciA	4	0	0	0	0	0	0	9452600	16501000	8506300	0	0	6744300
P0A912	P0A912	Peptidoglycan-associated lipoprotein	pal	4	0	0	0	15155000	16486000	15060000	9643600	10271000	9258100	32364000	33057000	32388000
P0A951	P0A951	Spermidine N(1)-acetyltransferase	speG	4	0	0	0	9670400	14626000	13595000	18397000	16179000	25545000	0	0	0
P0A9A2	P0A9A2	Bacterial non-heme ferritin-like protein	ftnB	4	0	0	0	0	0	27983000	13218000	18666000	23115000	13936000	0	0
P0A9P9	P0A9P9	Gluconate 5-dehydrogenase	idnO	4	0	0	0	10705000	8112700	10384000	0	0	0	0	0	0
P0A9Y6	P0A9Y6	Cold shock-like protein CspC	cspC	4	0	0	0	227810000	265830000	221940000	296700000	327550000	319160000	806390000	800220000	764520000
P0AAC8	P0AAC8	Iron-binding protein IscA	iscA	4	0	0	0	11037000	11539000	13021000	9695600	14221000	0	0	0	16145000
P0AAN3	P0AAN3	Hydrogenase isoenzymes nickel incorporation protein HypB	hypB	4	0	0	0	16078000	11059000	0	22092000	13723000	16973000	0	0	0
P0ABI8	P0ABI8	Cytochrome bo(3) ubiquinol oxidase subunit 1	cyoB	4	0	0	0	58728000	59096000	62781000	34932000	38798000	38490000	92600000	102010000	113230000
P0AC59	P0AC59	Glutaredoxin-2	grxB	4	0	0	0	26766000	35880000	47262000	0	10582000	0	26394000	18781000	15363000
P0AC62	P0AC62	Glutaredoxin-3	grxC	4	0	0	0	19430000	0	38898000	75996000	90798000	106280000	97997000	60414000	50400000
P0AC69	P0AC69	Glutaredoxin-4	grxD	4	0	0	0	176890000	186330000	152970000	332930000	325950000	314100000	242350000	234380000	212830000
P0ACE3	P0ACE3	Hemolysin expression-modulating protein Hha	hha	4	0	0	0	0	0	0	28028000	19400000	19302000	0	0	0
P0ACF4	P0ACF4	DNA-binding protein HU-beta	hupB	4	0	0	0	101880000	91755000	265430000	57727000	23646000	36829000	36221000	44209000	46715000
P0AD05	P0AD05	Uncharacterized protein YecA	yecA	4	0	0	0	0	0	18651000	21444000	29053000	43911000	10444000	10449000	18937000
P0ADS2	P0ADS2	Cell division protein ZapA	zapA	4	0	0	0	17976000	30341000	24998000	49259000	45754000	48800000	0	0	0
P0ADU2	P0ADU2	Probable quinol monooxygenase YgiN	ygiN	4	0	0	0	0	0	0	115080000	98967000	84990000	0	0	0
P0ADZ0	P0ADZ0	50S ribosomal protein L23	rplW	4	0	0	0	785300000	707070000	755130000	322450000	279260000	265260000	730700000	662770000	625660000
P0AEH3	P0AEH3	Protein ElaA	elaA	4	0	0	0	31040000	27400000	25162000	33136000	28386000	28886000	0	0	0
P0AEI6	P0AEI6	Phosphatase NudJ	nudJ	4	0	0	0	9727800	14171000	11134000	23164000	16936000	21897000	0	0	0
P0AF93	P0AF93	2-iminobutanoate/2-iminopropanoate deaminase	ridA	4	0	0	0	16671000	17309000	16130000	20403000	17004000	23182000	21335000	18896000	0
P0AFC7	P0AFC7	NADH-quinone oxidoreductase subunit B	nuoB	4	0	0	0	89849000	74610000	52806000	43984000	38645000	29731000	66029000	58893000	49000000
P0AFM2	P0AFM2	Glycine betaine-binding periplasmic protein	proX	4	0	0	0	0	8909900	0	0	0	0	96307000	94514000	87861000
P0AFS3	P0AFS3	Dihydrofolate reductase FolM	folM	4	0	0	0	0	0	0	12305000	9928800	19673000	0	0	0
P0AFU8	P0AFU8	Riboflavin synthase	ribC	4	0	0	0	0	0	0	60677000	46082000	77125000	0	0	19617000
P0AGG2	P0AGG2	Acyl-CoA thioesterase 2	tesB	4	0	0	0	0	0	0	21536000	29251000	21127000	0	0	0
P0AGG4	P0AGG4	Thioredoxin-2	trxC	4	0	0	0	7038900	8418600	0	14423000	13102000	12950000	0	0	0
P12008	P12008	Chorismate synthase	aroC	4	0	0	0	0	0	0	16001000	15839000	24022000	0	0	0
P15047	P15047	2,3-dihydro-2,3-dihydroxybenzoate dehydrogenase	entA	4	0	0	0	0	0	0	11811000	10390000	6564200	0	0	0
P15082	P15082	Glucitol operon repressor	srlR	4	0	0	0	8846800	0	6359600	7717800	7747100	6441300	7141700	0	0
P21338	P21338	Ribonuclease I	rna	4	0	0	0	0	0	0	0	0	0	38730000	38663000	45694000
P24554	P24554	DNA repair protein RadA	radA	4	0	0	0	6285600	7868500	8145100	0	0	0	0	0	0
P27434	P27434	Cytoskeleton protein RodZ	rodZ	4	0	0	0	35135000	24660000	26702000	23647000	29830000	18921000	56869000	57597000	52763000
P28248	P28248	Deoxycytidine triphosphate deaminase	dcd	4	0	0	0	0	10411000	7584300	13001000	13134000	13666000	0	9469500	13410000
P28304	P28304	Quinone oxidoreductase 1	qorA	4	0	0	0	14351000	11210000	18608000	10800000	14825000	13392000	0	25509000	27698000
P28861	P28861	Ferredoxin--NADP reductase	fpr	4	0	0	0	0	0	0	111700000	127490000	99844000	0	0	0
P29012	P29012	Alanine racemase, catabolic	dadX	4	0	0	0	0	8322400	0	14675000	8927400	11561000	0	0	0
P31057	P31057	3-methyl-2-oxobutanoate hydroxymethyltransferase	panB	4	0	0	0	49953000	55128000	39893000	34507000	0	35852000	0	0	46405000
P31475	P31475	Uncharacterized HTH-type transcriptional regulator YieP	yieP	4	0	0	0	0	0	0	8452400	11815000	20633000	0	0	0
P36659	P36659	Curved DNA-binding protein	cbpA	4	0	0	0	0	0	0	17180000	21426000	28329000	0	0	0
P37903	P37903	Universal stress protein F	uspF	4	0	0	0	24767000	27746000	33906000	23664000	36553000	32931000	0	74900000	81166000
P39172	P39172	High-affinity zinc uptake system protein ZnuA	znuA	4	0	0	0	0	0	0	0	0	0	38906000	44913000	32223000
P39411	P39411	Non-canonical purine NTP phosphatase	yjjX	4	0	0	0	0	6700900	7809400	12446000	11866000	19075000	0	0	10603000
P40120	P40120	Glucans biosynthesis protein D	mdoD	4	0	0	0	0	0	0	8596500	7611000	5726000	0	0	0
P52037	P52037	Uncharacterized oxidoreductase YgfF	ygfF	4	0	0	0	15071000	26417000	23337000	15483000	26570000	15612000	0	0	0
P60752	P60752	Lipid A export ATP-binding/permease protein MsbA	msbA	4	0	0	0	8938600	11737000	18168000	8266200	0	10934000	0	10406000	0
P62617	P62617	2-C-methyl-D-erythritol 2,4-cyclodiphosphate synthase	ispF	4	0	0	0	0	11177000	14412000	0	11230000	0	0	0	0
P63386	P63386	Probable phospholipid import ATP-binding protein MlaF	mlaF	4	0	0	0	25133000	16344000	23106000	8142500	10456000	9941000	15065000	14666000	17242000
P64604	P64604	Probable phospholipid ABC transporter-binding protein MlaD	mlaD	4	0	0	0	12642000	11523000	0	9743600	8214500	7518300	17736000	23459000	22108000
P76043	P76043	Uncharacterized zinc-type alcohol dehydrogenase-like protein YcjQ	ycjQ	4	0	0	0	40574000	37786000	28870000	0	0	0	0	0	0
P76113	P76113	NADPH-dependent curcumin reductase	curA	4	0	0	0	0	0	0	10323000	11635000	10989000	0	0	9766000
P76344	P76344	Metal-binding protein ZinT	zinT	4	0	0	0	0	0	0	0	0	0	22836000	17153000	19247000
P76569	P76569	Uncharacterized protein YfgD	yfgD	4	0	0	0	0	12688000	0	13088000	16043000	13451000	0	21354000	0
P77173	P77173	Cell division protein ZipA	zipA	4	0	0	0	6815800	8123500	4947500	3119700	0	0	0	0	0
P77258	P77258	N-ethylmaleimide reductase	nemA	4	0	0	0	0	0	6647200	0	9108400	6738800	18919000	18300000	18488000
P77475	P77475	Fructose-1-phosphate phosphatase YqaB	yqaB	4	0	0	0	25881000	0	0	0	0	0	17812000	28189000	28574000
P77611	P77611	Electron transport complex subunit RsxC	rsxC	4	0	0	0	0	0	0	8694200	8082200	6370300	0	0	0
P00903	P00903	Aminodeoxychorismate synthase component 2	pabA	3	0	0	0	12478000	9841800	8940700	0	0	0	9387600	0	0
P03817	P03817	Protein MioC	mioC	3	0	0	0	0	41018000	33355000	48447000	98288000	52620000	58158000	0	28880000
P07623	P07623	Homoserine O-succinyltransferase	metA	3	0	0	0	9168400	11692000	10528000	0	0	0	0	0	0
P0A6A8	P0A6A8	Acyl carrier protein	acpP	3	0	0	0	899110000	1068500000	1590700000	1430300000	1410200000	1540700000	1706000000	1938300000	1839700000
P0A6E6	P0A6E6	ATP synthase epsilon chain	atpC	3	0	0	0	8484300	8367900	7082900	0	7447000	0	0	16210000	16272000
P0A722	P0A722	Acyl-[acyl-carrier-protein]--UDP-N-acetylglucosamine O-acyltransferase	lpxA	3	0	0	0	0	0	0	48958000	51119000	49198000	0	0	0
P0A776	P0A776	RNA pyrophosphohydrolase	rppH	3	0	0	0	23000000	25841000	22275000	0	0	0	55438000	61149000	36052000
P0A7H6	P0A7H6	Recombination protein RecR	recR	3	0	0	0	0	0	0	10927000	11574000	12992000	0	0	0
P0A7M6	P0A7M6	50S ribosomal protein L29	rpmC	3	0	0	0	149460000	107110000	712110000	173820000	565930000	658600000	230700000	195690000	167670000
P0A8A8	P0A8A8	Ribosome maturation factor RimP	rimP	3	0	0	0	0	0	0	0	11268000	0	16267000	15696000	16168000
P0A8H8	P0A8H8	DNA gyrase inhibitor YacG	yacG	3	0	0	0	0	0	0	5808400	6208200	6068100	0	0	0
P0A8W2	P0A8W2	Transcriptional regulator SlyA	slyA	3	0	0	0	19576000	12168000	29778000	0	56377000	55595000	0	0	0
P0A9E5	P0A9E5	Fumarate and nitrate reduction regulatory protein	fnr	3	0	0	0	18158000	23275000	20085000	24052000	24646000	31629000	23385000	0	29508000
P0A9M5	P0A9M5	Xanthine phosphoribosyltransferase	gpt	3	0	0	0	9641100	10450000	8487300	14828000	15052000	14794000	28630000	29260000	30159000
P0A9T4	P0A9T4	Protein tas	tas	3	0	0	0	14360000	10109000	9252900	10411000	10218000	8019100	0	0	0
P0A9W9	P0A9W9	Protein YrdA	yrdA	3	0	0	0	14952000	21777000	18883000	25793000	26517000	32547000	0	0	0
P0AAB8	P0AAB8	Universal stress protein D	uspD	3	0	0	0	0	0	0	15423000	19629000	17547000	0	0	0
P0AAQ2	P0AAQ2	Uncharacterized protein YajD	yajD	3	0	0	0	0	0	6037400	11048000	11029000	7916100	0	15218000	16084000
P0AB14	P0AB14	Uncharacterized protein YccJ	yccJ	3	0	0	0	0	0	6640800	4944500	5198100	4259600	34953000	32139000	27376000
P0ABD8	P0ABD8	Biotin carboxyl carrier protein of acetyl-CoA carboxylase	accB	3	0	0	0	28680000	43465000	34921000	62588000	54212000	51279000	82817000	109690000	150410000
P0ABI4	P0ABI4	Magnesium transport protein CorA	corA	3	0	0	0	0	8085100	9006400	6281800	6243700	0	14493000	0	0
P0AC19	P0AC19	D-erythro-7,8-dihydroneopterin triphosphate epimerase	folX	3	0	0	0	7653700	5939700	4447800	0	0	0	7865700	0	8917700
P0AC51	P0AC51	Zinc uptake regulation protein	zur	3	0	0	0	0	0	0	20516000	27072000	28474000	22662000	0	0
P0ACC3	P0ACC3	Iron-sulfur cluster insertion protein ErpA	erpA	3	0	0	0	46494000	47419000	41021000	59775000	64676000	54350000	75976000	89663000	76325000
P0ACE7	P0ACE7	HIT-like protein HinT	hinT	3	0	0	0	6530500	0	6271400	8236800	9284600	12998000	15842000	11233000	13331000
P0ACR9	P0ACR9	Transcriptional repressor MprA	mprA	3	0	0	0	14464000	17250000	11852000	27678000	34168000	20544000	24274000	26961000	30759000
P0AD10	P0AD10	Uncharacterized protein YecJ	yecJ	3	0	0	0	0	11188000	8893600	12119000	9670400	16914000	17738000	0	10189000
P0ADA5	P0ADA5	Uncharacterized lipoprotein YajG	yajG	3	0	0	0	0	31350000	11374000	8013200	0	6911000	0	21233000	0
P0ADK0	P0ADK0	Uncharacterized protein YiaF	yiaF	3	0	0	0	32016000	34130000	25072000	18949000	15337000	18348000	23925000	0	0
P0ADP0	P0ADP0	Flavin mononucleotide phosphatase YigB	yigB	3	0	0	0	0	8249100	6074500	6573700	6221900	5551500	7761000	12126000	0
P0ADU5	P0ADU5	Protein YgiW	ygiW	3	0	0	0	0	0	6185700	0	8535600	7037600	23688000	22306000	0
P0AE78	P0AE78	Magnesium and cobalt efflux protein CorC	corC	3	0	0	0	0	16330000	16846000	0	9867300	7878800	0	0	0
P0AES9	P0AES9	Acid stress chaperone HdeA	hdeA	3	0	0	0	21370000	38903000	39449000	19844000	0	0	180210000	0	234450000
P0AF90	P0AF90	Regulator of ribonuclease activity B	rraB	3	0	0	0	346150000	608220000	480660000	416850000	386250000	309790000	0	0	0
P0AFL3	P0AFL3	Peptidyl-prolyl cis-trans isomerase A	ppiA	3	0	0	0	0	0	9413600	6444000	7900600	6569300	0	0	19505000
P0AFW4	P0AFW4	Regulator of nucleoside diphosphate kinase	rnk	3	0	0	0	0	63751000	79838000	142390000	146690000	121550000	0	0	0
P0AGE0	P0AGE0	Single-stranded DNA-binding protein	ssb	3	0	0	0	57290000	62473000	41876000	28866000	26958000	21579000	73853000	90565000	89150000
P0AGI1	P0AGI1	Ribose transport system permease protein RbsC	rbsC	3	0	0	0	32647000	29653000	0	0	0	0	0	26361000	29392000
P0AGJ2	P0AGJ2	tRNA (guanosine(18)-2-O)-methyltransferase	trmH	3	0	0	0	26806000	29165000	0	22380000	18578000	16402000	0	0	0
P10903	P10903	Nitrate/nitrite transporter NarK	narK	3	0	0	0	13069000	14529000	10468000	0	7686400	6555400	0	0	0
P11880	P11880	UDP-N-acetylmuramoyl-tripeptide--D-alanyl-D-alanine ligase	murF	3	0	0	0	0	0	0	9186400	7162600	7472700	0	0	0
P21645	P21645	UDP-3-O-(3-hydroxymyristoyl)glucosamine N-acyltransferase	lpxD	3	0	0	0	37188000	0	23486000	31098000	29076000	0	0	0	0
P23524	P23524	Glycerate 2-kinase	garK	3	0	0	0	8837200	9975100	7523700	6040100	6401700	5328800	0	0	0
P23827	P23827	Ecotin	eco	3	0	0	0	12537000	13448000	11786000	11514000	12150000	8526600	0	30710000	26463000
P24224	P24224	Holo-[acyl-carrier-protein] synthase	acpS	3	0	0	0	0	0	0	16806000	13707000	22541000	0	0	0
P27431	P27431	50S ribosomal protein L16 arginine hydroxylase	roxA	3	0	0	0	8992500	9260300	9935300	12311000	10095000	19977000	24138000	15307000	0
P28632	P28632	DNA polymerase III subunit psi	holD	3	0	0	0	0	0	0	12482000	9532800	14140000	0	0	0
P37052	P37052	UPF0225 protein YchJ	ychJ	3	0	0	0	9661400	0	8051700	31014000	28135000	23615000	0	0	28108000
P37194	P37194	Outer membrane protein slp	slp	3	0	0	0	0	0	0	0	0	0	44046000	49682000	44763000
P37613	P37613	PanD maturation factor	panM	3	0	0	0	12672000	14251000	11915000	0	0	8890900	0	0	0
P37757	P37757	Uncharacterized isomerase YddE	yddE	3	0	0	0	0	0	0	16343000	8871100	33178000	0	0	0
P39161	P39161	Uxu operon transcriptional regulator	uxuR	3	0	0	0	15065000	14971000	33926000	0	0	0	0	0	0
P39342	P39342	Uncharacterized protein YjgR	yjgR	3	0	0	0	0	0	0	0	0	0	0	529590000	509780000
P39401	P39401	Phosphoglycerol transferase I	mdoB	3	0	0	0	4997600	0	4281500	0	0	0	0	0	0
P41036	P41036	Putative sialic acid transporter	nanT	3	0	0	0	0	17952000	10208000	0	0	0	0	0	0
P41407	P41407	FMN-dependent NADH-azoreductase	azoR	3	0	0	0	12517000	9767900	9049100	9365000	10382000	8435500	0	0	0
P51981	P51981	L-Ala-D/L-Glu epimerase	ycjG	3	0	0	0	0	0	0	6524600	6777700	12974000	0	0	0
P52007	P52007	Protein YecM	yecM	3	0	0	0	0	0	0	8270300	5725700	8241500	0	0	0
P52108	P52108	Transcriptional regulatory protein RstA	rstA	3	0	0	0	15394000	16197000	0	16389000	18580000	13877000	0	0	15751000
P60595	P60595	Imidazole glycerol phosphate synthase subunit HisH	hisH	3	0	0	0	9929800	11450000	8994600	0	4324400	5871500	0	6783200	0
P64624	P64624	Uncharacterized protein YheO	yheO	3	0	0	0	0	0	19940000	38494000	0	32837000	0	0	0
P66817	P66817	DnaA initiator-associating protein DiaA	diaA	3	0	0	0	0	7919400	0	0	0	0	0	0	0
P67603	P67603	UPF0267 protein YqfB	yqfB	3	0	0	0	0	0	0	0	9149800	6295900	0	0	0
P67826	P67826	Copper homeostasis protein CutC	cutC	3	0	0	0	0	0	0	8695500	9270500	0	0	0	0
P69228	P69228	Transcriptional regulatory protein BaeR	baeR	3	0	0	0	0	0	0	4168200	2980400	4435700	0	0	0
P69795	P69795	N,N-diacetylchitobiose-specific phosphotransferase enzyme IIB component	chbB	3	0	0	0	0	0	0	0	6816500	13915000	0	0	0
P69801	P69801	Mannose permease IIC component	manY	3	0	0	0	26206000	29191000	20252000	0	0	0	0	27011000	51429000
P69853	P69853	Tat proofreading chaperone DmsD	dmsD	3	0	0	0	0	0	0	3405000	3346000	0	0	0	0
P75957	P75957	Lipoprotein-releasing system ATP-binding protein LolD	lolD	3	0	0	0	18576000	20932000	41053000	14771000	16129000	17776000	0	0	0
P77544	P77544	Glutathione S-transferase YfcF	yfcF	3	0	0	0	15134000	14569000	12351000	0	0	0	0	0	0
Q46893	Q46893	2-C-methyl-D-erythritol 4-phosphate cytidylyltransferase	ispD	3	0	0	0	0	0	0	11023000	9721200	11368000	0	0	0
P06968	P06968	Deoxyuridine 5-triphosphate nucleotidohydrolase	dut	2	0	0	0	0	0	0	0	0	0	21832000	18871000	19053000
P09372	P09372	Protein GrpE	grpE	2	0	0	0	52970000	60151000	92316000	59787000	71880000	60737000	0	90204000	47012000
P0A8C1	P0A8C1	UPF0145 protein YbjQ	ybjQ	2	0	0	0	20642000	0	18276000	35599000	31591000	29622000	0	30221000	0
P0A8G9	P0A8G9	Exodeoxyribonuclease 7 small subunit	xseB	2	0	0	0	15297000	10743000	18446000	0	17554000	25188000	22844000	0	21135000
P0A8L7	P0A8L7	UPF0263 protein YciU	yciU	2	0	0	0	3406500	5681200	4142900	8204100	6910900	6072100	8098700	10140000	8815600
P0A968	P0A968	Cold shock-like protein CspD	cspD	2	0	0	0	0	0	0	43369000	0	32112000	0	0	0
P0A9L8	P0A9L8	Pyrroline-5-carboxylate reductase	proC	2	0	0	0	0	0	0	0	20664000	22212000	0	0	0
P0AAQ6	P0AAQ6	Uncharacterized protein YbaA	ybaA	2	0	0	0	0	0	0	0	0	0	22833000	22934000	22218000
P0AAS7	P0AAS7	Uncharacterized protein YbcJ	ybcJ	2	0	0	0	0	0	0	10087000	9777400	9145000	0	0	18196000
P0AB24	P0AB24	Iron uptake system component EfeO	efeO	2	0	0	0	0	0	0	4437100	3201400	5848400	0	0	0
P0AB38	P0AB38	Penicillin-binding protein activator LpoB	lpoB	2	0	0	0	5843500	7596100	7677700	0	0	0	0	0	0
P0AB61	P0AB61	Protein YciN	yciN	2	0	0	0	0	0	0	36754000	46466000	27758000	0	0	0
P0AD07	P0AD07	Uncharacterized protein YecF	yecF	2	0	0	0	22758000	28384000	44636000	17384000	18719000	23053000	0	0	0
P0AD33	P0AD33	UPF0381 protein YfcZ	yfcZ	2	0	0	0	33606000	35902000	0	73403000	85910000	77036000	0	62264000	64239000
P0ADZ7	P0ADZ7	UPF0092 membrane protein YajC	yajC	2	0	0	0	70609000	65304000	47133000	35824000	38155000	29591000	119150000	120710000	116880000
P0AEN8	P0AEN8	L-fucose mutarotase	fucU	2	0	0	0	0	0	0	0	10378000	10537000	0	0	0
P0AET2	P0AET2	Acid stress chaperone HdeB	hdeB	2	0	0	0	0	0	0	11450000	0	0	70497000	60504000	73904000
P0AFZ3	P0AFZ3	Stringent starvation protein B	sspB	2	0	0	0	0	0	7309700	7941800	0	11814000	0	0	0
P0AG63	P0AG63	30S ribosomal protein S17	rpsQ	2	0	0	0	1449400000	1690100000	989800000	3078100000	4146300000	2294000000	2632300000	2689600000	2728600000
P0AG99	P0AG99	Protein-export membrane protein SecG	secG	2	0	0	0	0	30642000	14828000	26617000	15799000	13303000	0	0	40421000
P0AGK4	P0AGK4	RNA-binding protein YhbY	yhbY	2	0	0	0	0	0	0	52624000	67864000	58241000	0	0	0
P0C0L9	P0C0L9	Protein IscX	iscX	2	0	0	0	0	0	0	19797000	20990000	0	0	0	0
P21362	P21362	Protein YciF	yciF	2	0	0	0	0	0	0	0	0	0	28891000	27992000	65668000
P37590	P37590	Signal transduction protein PmrD	pmrD	2	0	0	0	0	0	0	24315000	9670300	15074000	0	0	0
P64581	P64581	Uncharacterized protein YqjD	yqjD	2	0	0	0	11526000	10288000	0	0	0	0	67098000	22351000	17968000
P65556	P65556	Uncharacterized Nudix hydrolase YfcD	yfcD	2	0	0	0	0	0	0	0	13974000	19126000	0	0	0
P68206	P68206	UPF0337 protein YjbJ	yjbJ	2	0	0	0	0	0	0	0	0	0	116130000	119640000	119660000
P69222	P69222	Translation initiation factor IF-1	infA	2	0	0	0	23746000	38688000	27990000	59911000	59113000	50054000	71528000	154940000	110960000
P69776	P69776	Major outer membrane lipoprotein Lpp	lpp	2	0	0	0	478950000	503420000	381290000	355390000	298350000	302800000	1108000000	1194000000	1266900000
P75874	P75874	Uncharacterized protein YccU	yccU	2	0	0	0	0	0	0	0	9109000	0	18722000	17040000	19865000

## Sheet: all proteins -after backgr.corr
All the proteins that aggregate at 45°C (++)					All the proteins that aggregate with CuI (++)					All the proteins that aggregate with CuII (++)
Protein IDs	Majority protein IDs	Protein names	Gene names		Protein IDs	Majority protein IDs	Protein names	Gene names		Protein IDs	Majority protein IDs	Protein names	Gene names
P00350	P00350	6-phosphogluconate dehydrogenase, decarboxylating	gnd		P00350	P00350	6-phosphogluconate dehydrogenase, decarboxylating	gnd		P00350	P00350	6-phosphogluconate dehydrogenase, decarboxylating	gnd
P00363	P00363	Fumarate reductase flavoprotein subunit	frdA		P00363	P00363	Fumarate reductase flavoprotein subunit	frdA		P00363	P00363	Fumarate reductase flavoprotein subunit	frdA
P00393	P00393	NADH dehydrogenase	ndh		P00370	P00370	NADP-specific glutamate dehydrogenase	gdhA		P00393	P00393	NADH dehydrogenase	ndh
P00448	P00448	Superoxide dismutase [Mn]	sodA		P00393	P00393	NADH dehydrogenase	ndh		P00448	P00448	Superoxide dismutase [Mn]	sodA
P00452	P00452	Ribonucleoside-diphosphate reductase 1 subunit alpha	nrdA		P00448	P00448	Superoxide dismutase [Mn]	sodA		P00452	P00452	Ribonucleoside-diphosphate reductase 1 subunit alpha	nrdA
P00490	P00490	Maltodextrin phosphorylase	malP		P00452	P00452	Ribonucleoside-diphosphate reductase 1 subunit alpha	nrdA		P00490	P00490	Maltodextrin phosphorylase	malP
P00509	P00509	Aspartate aminotransferase	aspC		P00490	P00490	Maltodextrin phosphorylase	malP		P00509	P00509	Aspartate aminotransferase	aspC
P00547	P00547	Homoserine kinase	thrB		P00509	P00509	Aspartate aminotransferase	aspC		P00550	P00550	PTS system mannitol-specific EIICBA component;Mannitol permease IIC component;Mannitol-specific phosphotransferase enzyme IIB component;Mannitol-specific phosphotransferase enzyme IIA component	mtlA
P00550	P00550	PTS system mannitol-specific EIICBA component;Mannitol permease IIC component;Mannitol-specific phosphotransferase enzyme IIB component;Mannitol-specific phosphotransferase enzyme IIA component	mtlA		P00547	P00547	Homoserine kinase	thrB		P00561	P00561	Bifunctional aspartokinase/homoserine dehydrogenase 1;Aspartokinase;Homoserine dehydrogenase	thrA
P00561	P00561	Bifunctional aspartokinase/homoserine dehydrogenase 1;Aspartokinase;Homoserine dehydrogenase	thrA		P00550	P00550	PTS system mannitol-specific EIICBA component;Mannitol permease IIC component;Mannitol-specific phosphotransferase enzyme IIB component;Mannitol-specific phosphotransferase enzyme IIA component	mtlA		P00562	P00562	Bifunctional aspartokinase/homoserine dehydrogenase 2;Aspartokinase;Homoserine dehydrogenase	metL
P00562	P00562	Bifunctional aspartokinase/homoserine dehydrogenase 2;Aspartokinase;Homoserine dehydrogenase	metL		P00561	P00561	Bifunctional aspartokinase/homoserine dehydrogenase 1;Aspartokinase;Homoserine dehydrogenase	thrA		P00579	P00579	RNA polymerase sigma factor RpoD	rpoD
P00579	P00579	RNA polymerase sigma factor RpoD	rpoD		P00562	P00562	Bifunctional aspartokinase/homoserine dehydrogenase 2;Aspartokinase;Homoserine dehydrogenase	metL		P00582	P00582	DNA polymerase I	polA
P00582	P00582	DNA polymerase I	polA		P00579	P00579	RNA polymerase sigma factor RpoD	rpoD		P00805	P00805	L-asparaginase 2	ansB
P00805	P00805	L-asparaginase 2	ansB		P00582	P00582	DNA polymerase I	polA		P00864	P00864	Phosphoenolpyruvate carboxylase	ppc
P00864	P00864	Phosphoenolpyruvate carboxylase	ppc		P00805	P00805	L-asparaginase 2	ansB		P00887	P00887	Phospho-2-dehydro-3-deoxyheptonate aldolase, Trp-sensitive	aroH
P00887	P00887	Phospho-2-dehydro-3-deoxyheptonate aldolase, Trp-sensitive	aroH		P00864	P00864	Phosphoenolpyruvate carboxylase	ppc		P00926	P00926	D-serine dehydratase	dsdA
P00903	P00903	Aminodeoxychorismate synthase component 2	pabA		P00887	P00887	Phospho-2-dehydro-3-deoxyheptonate aldolase, Trp-sensitive	aroH		P00934	P00934	Threonine synthase	thrC
P00909	P00909	Tryptophan biosynthesis protein TrpCF;Indole-3-glycerol phosphate synthase;N-(5-phospho-ribosyl)anthranilate isomerase	trpC		P00909	P00909	Tryptophan biosynthesis protein TrpCF;Indole-3-glycerol phosphate synthase;N-(5-phospho-ribosyl)anthranilate isomerase	trpC		P00946	P00946	Mannose-6-phosphate isomerase	manA
P00914	P00914	Deoxyribodipyrimidine photo-lyase	phrB		P00914	P00914	Deoxyribodipyrimidine photo-lyase	phrB		P00954	P00954	Tryptophan--tRNA ligase	trpS
P00934	P00934	Threonine synthase	thrC		P00926	P00926	D-serine dehydratase	dsdA		P00956	P00956	Isoleucine--tRNA ligase	ileS
P00946	P00946	Mannose-6-phosphate isomerase	manA		P00934	P00934	Threonine synthase	thrC		P00957	P00957	Alanine--tRNA ligase	alaS
P00954	P00954	Tryptophan--tRNA ligase	trpS		P00946	P00946	Mannose-6-phosphate isomerase	manA		P00959	P00959	Methionine--tRNA ligase	metG
P00956	P00956	Isoleucine--tRNA ligase	ileS		P00954	P00954	Tryptophan--tRNA ligase	trpS		P00960	P00960	Glycine--tRNA ligase alpha subunit	glyQ
P00957	P00957	Alanine--tRNA ligase	alaS		P00956	P00956	Isoleucine--tRNA ligase	ileS		P00961	P00961	Glycine--tRNA ligase beta subunit	glyS
P00959	P00959	Methionine--tRNA ligase	metG		P00957	P00957	Alanine--tRNA ligase	alaS		P00962	P00962	Glutamine--tRNA ligase	glnS
P00960	P00960	Glycine--tRNA ligase alpha subunit	glyQ		P00959	P00959	Methionine--tRNA ligase	metG		P00963	P00963	Aspartate--ammonia ligase	asnA
P00961	P00961	Glycine--tRNA ligase beta subunit	glyS		P00960	P00960	Glycine--tRNA ligase alpha subunit	glyQ		P02358	P02358	30S ribosomal protein S6;30S ribosomal protein S6, fully modified isoform;30S ribosomal protein S6, non-modified isoform	rpsF
P00962	P00962	Glutamine--tRNA ligase	glnS		P00961	P00961	Glycine--tRNA ligase beta subunit	glyS		P02359	P02359	30S ribosomal protein S7	rpsG
P00963	P00963	Aspartate--ammonia ligase	asnA		P00962	P00962	Glutamine--tRNA ligase	glnS		P02413	P02413	50S ribosomal protein L15	rplO
P00968	P00968	Carbamoyl-phosphate synthase large chain	carB		P00963	P00963	Aspartate--ammonia ligase	asnA		P02925	P02925	D-ribose-binding periplasmic protein	rbsB
P02358	P02358	30S ribosomal protein S6;30S ribosomal protein S6, fully modified isoform;30S ribosomal protein S6, non-modified isoform	rpsF		P00968	P00968	Carbamoyl-phosphate synthase large chain	carB		P02930	P02930	Outer membrane protein TolC	tolC
P02359	P02359	30S ribosomal protein S7	rpsG		P02358	P02358	30S ribosomal protein S6;30S ribosomal protein S6, fully modified isoform;30S ribosomal protein S6, non-modified isoform	rpsF		P02943	P02943	Maltoporin	lamB
P02413	P02413	50S ribosomal protein L15	rplO		P02359	P02359	30S ribosomal protein S7	rpsG		P03004	P03004	Chromosomal replication initiator protein DnaA	dnaA
P02916	P02916	Maltose transport system permease protein MalF	malF		P02413	P02413	50S ribosomal protein L15	rplO		P03018	P03018	DNA helicase II	uvrD
P02925	P02925	D-ribose-binding periplasmic protein	rbsB		P02925	P02925	D-ribose-binding periplasmic protein	rbsB		P03817	P03817	Protein MioC	mioC
P02930	P02930	Outer membrane protein TolC	tolC		P02930	P02930	Outer membrane protein TolC	tolC		P04079	P04079	GMP synthase [glutamine-hydrolyzing]	guaA
P02943	P02943	Maltoporin	lamB		P02943	P02943	Maltoporin	lamB		P04693	P04693	Aromatic-amino-acid aminotransferase	tyrB
P03004	P03004	Chromosomal replication initiator protein DnaA	dnaA		P03004	P03004	Chromosomal replication initiator protein DnaA	dnaA		P04805	P04805	Glutamate--tRNA ligase	gltX
P03018	P03018	DNA helicase II	uvrD		P03018	P03018	DNA helicase II	uvrD		P04825	P04825	Aminopeptidase N	pepN
P03817	P03817	Protein MioC	mioC		P03817	P03817	Protein MioC	mioC		P04951	P04951	3-deoxy-manno-octulosonate cytidylyltransferase	kdsB
P04079	P04079	GMP synthase [glutamine-hydrolyzing]	guaA		P04036	P04036	4-hydroxy-tetrahydrodipicolinate reductase	dapB		P04982	P04982	D-ribose pyranase	rbsD
P04425	P04425	Glutathione synthetase	gshB		P04079	P04079	GMP synthase [glutamine-hydrolyzing]	guaA		P04983	P04983	Ribose import ATP-binding protein RbsA	rbsA
P04693	P04693	Aromatic-amino-acid aminotransferase	tyrB		P04335	P04335	Esterase FrsA	frsA		P05020	P05020	Dihydroorotase	pyrC
P04805	P04805	Glutamate--tRNA ligase	gltX		P04425	P04425	Glutathione synthetase	gshB		P05055	P05055	Polyribonucleotide nucleotidyltransferase	pnp
P04825	P04825	Aminopeptidase N	pepN		P04693	P04693	Aromatic-amino-acid aminotransferase	tyrB		P05706	P05706	Glucitol/sorbitol-specific phosphotransferase enzyme IIA component	srlB
P04951	P04951	3-deoxy-manno-octulosonate cytidylyltransferase	kdsB		P04805	P04805	Glutamate--tRNA ligase	gltX		P05719	P05719	Type-1 restriction enzyme EcoKI specificity protein	hsdS
P04968	P04968	L-threonine dehydratase biosynthetic IlvA	ilvA		P04825	P04825	Aminopeptidase N	pepN		P06129	P06129	Vitamin B12 transporter BtuB	btuB
P04982	P04982	D-ribose pyranase	rbsD		P04951	P04951	3-deoxy-manno-octulosonate cytidylyltransferase	kdsB		P06149	P06149	D-lactate dehydrogenase	dld
P04983	P04983	Ribose import ATP-binding protein RbsA	rbsA		P04968	P04968	L-threonine dehydratase biosynthetic IlvA	ilvA		P06610	P06610	Vitamin B12 transport periplasmic protein BtuE	btuE
P04995	P04995	Exodeoxyribonuclease I	sbcB		P04982	P04982	D-ribose pyranase	rbsD		P06612	P06612	DNA topoisomerase 1	topA
P05020	P05020	Dihydroorotase	pyrC		P04983	P04983	Ribose import ATP-binding protein RbsA	rbsA		P06715	P06715	Glutathione reductase	gor
P05055	P05055	Polyribonucleotide nucleotidyltransferase	pnp		P04995	P04995	Exodeoxyribonuclease I	sbcB		P06959	P06959	Dihydrolipoyllysine-residue acetyltransferase component of pyruvate dehydrogenase complex	aceF
P05459	P05459	Erythronate-4-phosphate dehydrogenase	pdxB		P05020	P05020	Dihydroorotase	pyrC		P06968	P06968	Deoxyuridine 5-triphosphate nucleotidohydrolase	dut
P05637	P05637	Bis(5-nucleosyl)-tetraphosphatase [symmetrical]	apaH		P05042	P05042	Fumarate hydratase class II	fumC		P06993	P06993	HTH-type transcriptional regulator MalT	malT
P05706	P05706	Glucitol/sorbitol-specific phosphotransferase enzyme IIA component	srlB		P05055	P05055	Polyribonucleotide nucleotidyltransferase	pnp		P06996	P06996	Outer membrane protein C	ompC
P05707	P05707	Sorbitol-6-phosphate 2-dehydrogenase	srlD		P05459	P05459	Erythronate-4-phosphate dehydrogenase	pdxB		P06999	P06999	ATP-dependent 6-phosphofructokinase isozyme 2	pfkB
P05719	P05719	Type-1 restriction enzyme EcoKI specificity protein	hsdS		P05637	P05637	Bis(5-nucleosyl)-tetraphosphatase [symmetrical]	apaH		P07012	P07012	Peptide chain release factor 2	prfB
P05852	P05852	tRNA N6-adenosine threonylcarbamoyltransferase	tsaD		P05706	P05706	Glucitol/sorbitol-specific phosphotransferase enzyme IIA component	srlB		P07014	P07014	Succinate dehydrogenase iron-sulfur subunit	sdhB
P06129	P06129	Vitamin B12 transporter BtuB	btuB		P05707	P05707	Sorbitol-6-phosphate 2-dehydrogenase	srlD		P07118	P07118	Valine--tRNA ligase	valS
P06149	P06149	D-lactate dehydrogenase	dld		P05719	P05719	Type-1 restriction enzyme EcoKI specificity protein	hsdS		P07395	P07395	Phenylalanine--tRNA ligase beta subunit	pheT
P06610	P06610	Vitamin B12 transport periplasmic protein BtuE	btuE		P05852	P05852	tRNA N6-adenosine threonylcarbamoyltransferase	tsaD		P07604	P07604	Transcriptional regulatory protein TyrR	tyrR
P06612	P06612	DNA topoisomerase 1	topA		P06149	P06149	D-lactate dehydrogenase	dld		P07639	P07639	3-dehydroquinate synthase	aroB
P06616	P06616	GTPase Era	era		P06610	P06610	Vitamin B12 transport periplasmic protein BtuE	btuE		P07650	P07650	Thymidine phosphorylase	deoA
P06709	P06709	Bifunctional ligase/repressor BirA	birA		P06612	P06612	DNA topoisomerase 1	topA		P07762	P07762	1,4-alpha-glucan branching enzyme GlgB	glgB
P06710	P06710	DNA polymerase III subunit tau	dnaX		P06616	P06616	GTPase Era	era		P07813	P07813	Leucine--tRNA ligase	leuS
P06959	P06959	Dihydrolipoyllysine-residue acetyltransferase component of pyruvate dehydrogenase complex	aceF		P06709	P06709	Bifunctional ligase/repressor BirA	birA		P07862	P07862	D-alanine--D-alanine ligase B	ddlB
P06986	P06986	Histidinol-phosphate aminotransferase	hisC		P06710	P06710	DNA polymerase III subunit tau	dnaX		P07913	P07913	L-threonine 3-dehydrogenase	tdh
P06992	P06992	Ribosomal RNA small subunit methyltransferase A	rsmA		P06715	P06715	Glutathione reductase	gor		P08178	P08178	Phosphoribosylformylglycinamidine cyclo-ligase	purM
P06993	P06993	HTH-type transcriptional regulator MalT	malT		P06721	P06721	Cystathionine beta-lyase MetC	metC		P08192	P08192	Bifunctional protein FolC;Folylpolyglutamate synthase;Dihydrofolate synthase	folC
P06996	P06996	Outer membrane protein C	ompC		P06959	P06959	Dihydrolipoyllysine-residue acetyltransferase component of pyruvate dehydrogenase complex	aceF		P08200	P08200	Isocitrate dehydrogenase [NADP]	icd
P07003	P07003	Pyruvate dehydrogenase [ubiquinone];Alpha-peptide	poxB		P06961	P06961	Multifunctional CCA protein;CCA-adding enzyme;2-nucleotidase;2,3-cyclic phosphodiesterase;Phosphatase	cca		P08201	P08201	Nitrite reductase (NADH) large subunit	nirB
P07012	P07012	Peptide chain release factor 2	prfB		P06966	P06966	HTH-type transcriptional regulator DicA	dicA		P08244	P08244	Orotidine 5-phosphate decarboxylase	pyrF
P07014	P07014	Succinate dehydrogenase iron-sulfur subunit	sdhB		P06986	P06986	Histidinol-phosphate aminotransferase	hisC		P08312	P08312	Phenylalanine--tRNA ligase alpha subunit	pheS
P07118	P07118	Valine--tRNA ligase	valS		P06987	P06987	Histidine biosynthesis bifunctional protein HisB;Histidinol-phosphatase;Imidazoleglycerol-phosphate dehydratase	hisB		P08390	P08390	USG-1 protein	usg
P07395	P07395	Phenylalanine--tRNA ligase beta subunit	pheT		P06992	P06992	Ribosomal RNA small subunit methyltransferase A	rsmA		P08622	P08622	Chaperone protein DnaJ	dnaJ
P07604	P07604	Transcriptional regulatory protein TyrR	tyrR		P06993	P06993	HTH-type transcriptional regulator MalT	malT		P08660	P08660	Lysine-sensitive aspartokinase 3	lysC
P07623	P07623	Homoserine O-succinyltransferase	metA		P06996	P06996	Outer membrane protein C	ompC		P08839	P08839	Phosphoenolpyruvate-protein phosphotransferase	ptsI
P07639	P07639	3-dehydroquinate synthase	aroB		P06999	P06999	ATP-dependent 6-phosphofructokinase isozyme 2	pfkB		P08956	P08956	Type I restriction enzyme EcoKI R protein	hsdR
P07649	P07649	tRNA pseudouridine synthase A	truA		P07003	P07003	Pyruvate dehydrogenase [ubiquinone];Alpha-peptide	poxB		P08957	P08957	Type I restriction enzyme EcoKI M protein	hsdM
P07650	P07650	Thymidine phosphorylase	deoA		P07004	P07004	Gamma-glutamyl phosphate reductase	proA		P09030	P09030	Exodeoxyribonuclease III	xthA
P07762	P07762	1,4-alpha-glucan branching enzyme GlgB	glgB		P07012	P07012	Peptide chain release factor 2	prfB		P09147	P09147	UDP-glucose 4-epimerase	galE
P07813	P07813	Leucine--tRNA ligase	leuS		P07014	P07014	Succinate dehydrogenase iron-sulfur subunit	sdhB		P09152;P19319	P09152	Respiratory nitrate reductase 1 alpha chain	narG
P07862	P07862	D-alanine--D-alanine ligase B	ddlB		P07023	P07023	T-protein;Chorismate mutase;Prephenate dehydrogenase	tyrA		P09323	P09323	PTS system N-acetylglucosamine-specific EIICBA component;N-acetylglucosamine permease IIC component;N-acetylglucosamine-specific phosphotransferase enzyme IIB component;N-acetylglucosamine-specific phosphotransferase enzyme IIA component	nagE
P07913	P07913	L-threonine 3-dehydrogenase	tdh		P07026	P07026	Regulatory protein SdiA	sdiA		P09372	P09372	Protein GrpE	grpE
P08142	P08142	Acetolactate synthase isozyme 1 large subunit	ilvB		P07118	P07118	Valine--tRNA ligase	valS		P09373	P09373	Formate acetyltransferase 1	pflB
P08178	P08178	Phosphoribosylformylglycinamidine cyclo-ligase	purM		P07395	P07395	Phenylalanine--tRNA ligase beta subunit	pheT		P09394	P09394	Glycerophosphoryl diester phosphodiesterase	glpQ
P08192	P08192	Bifunctional protein FolC;Folylpolyglutamate synthase;Dihydrofolate synthase	folC		P07604	P07604	Transcriptional regulatory protein TyrR	tyrR		P09424	P09424	Mannitol-1-phosphate 5-dehydrogenase	mtlD
P08200	P08200	Isocitrate dehydrogenase [NADP]	icd		P07639	P07639	3-dehydroquinate synthase	aroB		P09546	P09546	Bifunctional protein PutA;Proline dehydrogenase;Delta-1-pyrroline-5-carboxylate dehydrogenase	putA
P08201	P08201	Nitrite reductase (NADH) large subunit	nirB		P07649	P07649	tRNA pseudouridine synthase A	truA		P0A698	P0A698	UvrABC system protein A	uvrA
P08244	P08244	Orotidine 5-phosphate decarboxylase	pyrF		P07650	P07650	Thymidine phosphorylase	deoA		P0A6A3	P0A6A3	Acetate kinase	ackA
P08312	P08312	Phenylalanine--tRNA ligase alpha subunit	pheS		P07762	P07762	1,4-alpha-glucan branching enzyme GlgB	glgB		P0A6A8	P0A6A8	Acyl carrier protein	acpP
P08390	P08390	USG-1 protein	usg		P07813	P07813	Leucine--tRNA ligase	leuS		P0A6B7	P0A6B7	Cysteine desulfurase IscS	iscS
P08622	P08622	Chaperone protein DnaJ	dnaJ		P07862	P07862	D-alanine--D-alanine ligase B	ddlB		P0A6C1	P0A6C1	Endonuclease 4	nfo
P08660	P08660	Lysine-sensitive aspartokinase 3	lysC		P07913	P07913	L-threonine 3-dehydrogenase	tdh		P0A6D3	P0A6D3	3-phosphoshikimate 1-carboxyvinyltransferase	aroA
P08839	P08839	Phosphoenolpyruvate-protein phosphotransferase	ptsI		P08192	P08192	Bifunctional protein FolC;Folylpolyglutamate synthase;Dihydrofolate synthase	folC		P0A6D7	P0A6D7	Shikimate kinase 1	aroK
P08956	P08956	Type I restriction enzyme EcoKI R protein	hsdR		P08200	P08200	Isocitrate dehydrogenase [NADP]	icd		P0A6E6	P0A6E6	ATP synthase epsilon chain	atpC
P08957	P08957	Type I restriction enzyme EcoKI M protein	hsdM		P08201	P08201	Nitrite reductase (NADH) large subunit	nirB		P0A6F3	P0A6F3	Glycerol kinase	glpK
P09030	P09030	Exodeoxyribonuclease III	xthA		P08244	P08244	Orotidine 5-phosphate decarboxylase	pyrF		P0A6F5	P0A6F5	60 kDa chaperonin	groL
P09053	P09053	Valine--pyruvate aminotransferase	avtA		P08312	P08312	Phenylalanine--tRNA ligase alpha subunit	pheS		P0A6F9	P0A6F9	10 kDa chaperonin	groS
P09126	P09126	Uroporphyrinogen-III synthase	hemD		P08373	P08373	UDP-N-acetylenolpyruvoylglucosamine reductase	murB		P0A6G7	P0A6G7	ATP-dependent Clp protease proteolytic subunit	clpP
P09147	P09147	UDP-glucose 4-epimerase	galE		P08390	P08390	USG-1 protein	usg		P0A6H1	P0A6H1	ATP-dependent Clp protease ATP-binding subunit ClpX	clpX
P09152;P19319	P09152	Respiratory nitrate reductase 1 alpha chain	narG		P08622	P08622	Chaperone protein DnaJ	dnaJ		P0A6H5	P0A6H5	ATP-dependent protease ATPase subunit HslU	hslU
P09155	P09155	Ribonuclease D	rnd		P08660	P08660	Lysine-sensitive aspartokinase 3	lysC		P0A6I0	P0A6I0	Cytidylate kinase	cmk
P09323	P09323	PTS system N-acetylglucosamine-specific EIICBA component;N-acetylglucosamine permease IIC component;N-acetylglucosamine-specific phosphotransferase enzyme IIB component;N-acetylglucosamine-specific phosphotransferase enzyme IIA component	nagE		P08839	P08839	Phosphoenolpyruvate-protein phosphotransferase	ptsI		P0A6J5	P0A6J5	D-amino acid dehydrogenase	dadA
P09372	P09372	Protein GrpE	grpE		P08956	P08956	Type I restriction enzyme EcoKI R protein	hsdR		P0A6J8	P0A6J8	D-alanine--D-alanine ligase A	ddlA
P09373	P09373	Formate acetyltransferase 1	pflB		P08957	P08957	Type I restriction enzyme EcoKI M protein	hsdM		P0A6K1	P0A6K1	Diaminopimelate epimerase	dapF
P09394	P09394	Glycerophosphoryl diester phosphodiesterase	glpQ		P09029	P09029	N5-carboxyaminoimidazole ribonucleotide synthase	purK		P0A6K3	P0A6K3	Peptide deformylase	def
P09546	P09546	Bifunctional protein PutA;Proline dehydrogenase;Delta-1-pyrroline-5-carboxylate dehydrogenase	putA		P09030	P09030	Exodeoxyribonuclease III	xthA		P0A6K6	P0A6K6	Phosphopentomutase	deoB
P09832;P37127	P09832	Glutamate synthase [NADPH] small chain	gltD		P09053	P09053	Valine--pyruvate aminotransferase	avtA		P0A6L0	P0A6L0	Deoxyribose-phosphate aldolase	deoC
P09980	P09980	ATP-dependent DNA helicase Rep	rep		P09126	P09126	Uroporphyrinogen-III synthase	hemD		P0A6L2	P0A6L2	4-hydroxy-tetrahydrodipicolinate synthase	dapA
P0A698	P0A698	UvrABC system protein A	uvrA		P09147	P09147	UDP-glucose 4-epimerase	galE		P0A6L4	P0A6L4	N-acetylneuraminate lyase	nanA
P0A6A3	P0A6A3	Acetate kinase	ackA		P09148	P09148	Galactose-1-phosphate uridylyltransferase	galT		P0A6M8	P0A6M8	Elongation factor G	fusA
P0A6A6	P0A6A6	3-isopropylmalate dehydratase large subunit	leuC		P09152;P19319	P09152	Respiratory nitrate reductase 1 alpha chain	narG		P0A6N4	P0A6N4	Elongation factor P	efp
P0A6A8	P0A6A8	Acyl carrier protein	acpP		P09155	P09155	Ribonuclease D	rnd		P0A6P1	P0A6P1	Elongation factor Ts	tsf
P0A6B4	P0A6B4	Alanine racemase, biosynthetic	alr		P09158	P09158	Polyamine aminopropyltransferase	speE		P0A6P5	P0A6P5	GTPase Der	der
P0A6B7	P0A6B7	Cysteine desulfurase IscS	iscS		P09323	P09323	PTS system N-acetylglucosamine-specific EIICBA component;N-acetylglucosamine permease IIC component;N-acetylglucosamine-specific phosphotransferase enzyme IIB component;N-acetylglucosamine-specific phosphotransferase enzyme IIA component	nagE		P0A6P7	P0A6P7	Probable GTP-binding protein EngB	engB
P0A6C1	P0A6C1	Endonuclease 4	nfo		P09372	P09372	Protein GrpE	grpE		P0A6P9	P0A6P9	Enolase	eno
P0A6D7	P0A6D7	Shikimate kinase 1	aroK		P09373	P09373	Formate acetyltransferase 1	pflB		P0A6Q3	P0A6Q3	3-hydroxydecanoyl-[acyl-carrier-protein] dehydratase	fabA
P0A6E4	P0A6E4	Argininosuccinate synthase	argG		P09394	P09394	Glycerophosphoryl diester phosphodiesterase	glpQ		P0A6Q6	P0A6Q6	3-hydroxyacyl-[acyl-carrier-protein] dehydratase FabZ	fabZ
P0A6E6	P0A6E6	ATP synthase epsilon chain	atpC		P09424	P09424	Mannitol-1-phosphate 5-dehydrogenase	mtlD		P0A6R0	P0A6R0	3-oxoacyl-[acyl-carrier-protein] synthase 3	fabH
P0A6F3	P0A6F3	Glycerol kinase	glpK		P09546	P09546	Bifunctional protein PutA;Proline dehydrogenase;Delta-1-pyrroline-5-carboxylate dehydrogenase	putA		P0A6S7	P0A6S7	Glycerol-3-phosphate dehydrogenase [NAD(P)+]	gpsA
P0A6F5	P0A6F5	60 kDa chaperonin	groL		P09831	P09831	Glutamate synthase [NADPH] large chain	gltB		P0A6T1;CON__Q3ZBD7	P0A6T1	Glucose-6-phosphate isomerase	pgi
P0A6F9	P0A6F9	10 kDa chaperonin	groS		P09832;P37127	P09832	Glutamate synthase [NADPH] small chain	gltD		P0A6T3	P0A6T3	Galactokinase	galK
P0A6G7	P0A6G7	ATP-dependent Clp protease proteolytic subunit	clpP		P09980	P09980	ATP-dependent DNA helicase Rep	rep		P0A6U3	P0A6U3	tRNA uridine 5-carboxymethylaminomethyl modification enzyme MnmG	mnmG
P0A6H1	P0A6H1	ATP-dependent Clp protease ATP-binding subunit ClpX	clpX		P0A698	P0A698	UvrABC system protein A	uvrA		P0A6U8	P0A6U8	Glycogen synthase	glgA
P0A6H5	P0A6H5	ATP-dependent protease ATPase subunit HslU	hslU		P0A6A3	P0A6A3	Acetate kinase	ackA		P0A6V1	P0A6V1	Glucose-1-phosphate adenylyltransferase	glgC
P0A6J5	P0A6J5	D-amino acid dehydrogenase	dadA		P0A6A8	P0A6A8	Acyl carrier protein	acpP		P0A6V8	P0A6V8	Glucokinase	glk
P0A6J8	P0A6J8	D-alanine--D-alanine ligase A	ddlA		P0A6B4	P0A6B4	Alanine racemase, biosynthetic	alr		P0A6W5	P0A6W5	Transcription elongation factor GreA	greA
P0A6K1	P0A6K1	Diaminopimelate epimerase	dapF		P0A6B7	P0A6B7	Cysteine desulfurase IscS	iscS		P0A6X7	P0A6X7	Integration host factor subunit alpha	ihfA
P0A6K3	P0A6K3	Peptide deformylase	def		P0A6C1	P0A6C1	Endonuclease 4	nfo		P0A6Y8	P0A6Y8	Chaperone protein DnaK	dnaK
P0A6K6	P0A6K6	Phosphopentomutase	deoB		P0A6D0	P0A6D0	Arginine repressor	argR		P0A6Z1	P0A6Z1	Chaperone protein HscA	hscA
P0A6L0	P0A6L0	Deoxyribose-phosphate aldolase	deoC		P0A6D3	P0A6D3	3-phosphoshikimate 1-carboxyvinyltransferase	aroA		P0A6Z3	P0A6Z3	Chaperone protein HtpG	htpG
P0A6L2	P0A6L2	4-hydroxy-tetrahydrodipicolinate synthase	dapA		P0A6D7	P0A6D7	Shikimate kinase 1	aroK		P0A705	P0A705	Translation initiation factor IF-2	infB
P0A6L4	P0A6L4	N-acetylneuraminate lyase	nanA		P0A6E4	P0A6E4	Argininosuccinate synthase	argG		P0A707	P0A707	Translation initiation factor IF-3;Translation initiation factor IF-3, N-terminally processed;Translation initiation factor IF-3S	infC
P0A6M8	P0A6M8	Elongation factor G	fusA		P0A6F1	P0A6F1	Carbamoyl-phosphate synthase small chain	carA		P0A715	P0A715	2-dehydro-3-deoxyphosphooctonate aldolase	kdsA
P0A6N4	P0A6N4	Elongation factor P	efp		P0A6F3	P0A6F3	Glycerol kinase	glpK		P0A717	P0A717	Ribose-phosphate pyrophosphokinase	prs
P0A6P1	P0A6P1	Elongation factor Ts	tsf		P0A6F5	P0A6F5	60 kDa chaperonin	groL		P0A729	P0A729	Maf-like protein YceF	yceF
P0A6P5	P0A6P5	GTPase Der	der		P0A6F9	P0A6F9	10 kDa chaperonin	groS		P0A731	P0A731	Methylglyoxal synthase	mgsA
P0A6P7	P0A6P7	Probable GTP-binding protein EngB	engB		P0A6G7	P0A6G7	ATP-dependent Clp protease proteolytic subunit	clpP		P0A734	P0A734	Cell division topological specificity factor	minE
P0A6P9	P0A6P9	Enolase	eno		P0A6H1	P0A6H1	ATP-dependent Clp protease ATP-binding subunit ClpX	clpX		P0A749	P0A749	UDP-N-acetylglucosamine 1-carboxyvinyltransferase	murA
P0A6Q3	P0A6Q3	3-hydroxydecanoyl-[acyl-carrier-protein] dehydratase	fabA		P0A6H5	P0A6H5	ATP-dependent protease ATPase subunit HslU	hslU		P0A759	P0A759	Glucosamine-6-phosphate deaminase	nagB
P0A6Q6	P0A6Q6	3-hydroxyacyl-[acyl-carrier-protein] dehydratase FabZ	fabZ		P0A6I0	P0A6I0	Cytidylate kinase	cmk		P0A761	P0A761	Putative N-acetylmannosamine-6-phosphate 2-epimerase	nanE
P0A6R0	P0A6R0	3-oxoacyl-[acyl-carrier-protein] synthase 3	fabH		P0A6J5	P0A6J5	D-amino acid dehydrogenase	dadA		P0A763	P0A763	Nucleoside diphosphate kinase	ndk
P0A6S7	P0A6S7	Glycerol-3-phosphate dehydrogenase [NAD(P)+]	gpsA		P0A6J8	P0A6J8	D-alanine--D-alanine ligase A	ddlA		P0A776	P0A776	RNA pyrophosphohydrolase	rppH
P0A6T1;CON__Q3ZBD7	P0A6T1	Glucose-6-phosphate isomerase	pgi		P0A6K1	P0A6K1	Diaminopimelate epimerase	dapF		P0A780	P0A780	N utilization substance protein B	nusB
P0A6T3	P0A6T3	Galactokinase	galK		P0A6K3	P0A6K3	Peptide deformylase	def		P0A796	P0A796	ATP-dependent 6-phosphofructokinase isozyme 1	pfkA
P0A6U3	P0A6U3	tRNA uridine 5-carboxymethylaminomethyl modification enzyme MnmG	mnmG		P0A6K6	P0A6K6	Phosphopentomutase	deoB		P0A799	P0A799	Phosphoglycerate kinase	pgk
P0A6U8	P0A6U8	Glycogen synthase	glgA		P0A6L0	P0A6L0	Deoxyribose-phosphate aldolase	deoC		P0A7A7	P0A7A7	Glycerol-3-phosphate acyltransferase	plsB
P0A6V1	P0A6V1	Glucose-1-phosphate adenylyltransferase	glgC		P0A6L2	P0A6L2	4-hydroxy-tetrahydrodipicolinate synthase	dapA		P0A7A9	P0A7A9	Inorganic pyrophosphatase	ppa
P0A6V8	P0A6V8	Glucokinase	glk		P0A6L4	P0A6L4	N-acetylneuraminate lyase	nanA		P0A7B1	P0A7B1	Polyphosphate kinase	ppk
P0A6W5	P0A6W5	Transcription elongation factor GreA	greA		P0A6M8	P0A6M8	Elongation factor G	fusA		P0A7B5	P0A7B5	Glutamate 5-kinase	proB
P0A6X7	P0A6X7	Integration host factor subunit alpha	ihfA		P0A6N4	P0A6N4	Elongation factor P	efp		P0A7B8	P0A7B8	ATP-dependent protease subunit HslV	hslV
P0A6Y8	P0A6Y8	Chaperone protein DnaK	dnaK		P0A6P1	P0A6P1	Elongation factor Ts	tsf		P0A7C2	P0A7C2	LexA repressor	lexA
P0A6Z1	P0A6Z1	Chaperone protein HscA	hscA		P0A6P5	P0A6P5	GTPase Der	der		P0A7D1	P0A7D1	Peptidyl-tRNA hydrolase	pth
P0A6Z3	P0A6Z3	Chaperone protein HtpG	htpG		P0A6P7	P0A6P7	Probable GTP-binding protein EngB	engB		P0A7D4	P0A7D4	Adenylosuccinate synthetase	purA
P0A705	P0A705	Translation initiation factor IF-2	infB		P0A6P9	P0A6P9	Enolase	eno		P0A7D7	P0A7D7	Phosphoribosylaminoimidazole-succinocarboxamide synthase	purC
P0A707	P0A707	Translation initiation factor IF-3;Translation initiation factor IF-3, N-terminally processed;Translation initiation factor IF-3S	infC		P0A6Q3	P0A6Q3	3-hydroxydecanoyl-[acyl-carrier-protein] dehydratase	fabA		P0A7E1	P0A7E1	Dihydroorotate dehydrogenase (quinone)	pyrD
P0A715	P0A715	2-dehydro-3-deoxyphosphooctonate aldolase	kdsA		P0A6Q6	P0A6Q6	3-hydroxyacyl-[acyl-carrier-protein] dehydratase FabZ	fabZ		P0A7E5	P0A7E5	CTP synthase	pyrG
P0A717	P0A717	Ribose-phosphate pyrophosphokinase	prs		P0A6R0	P0A6R0	3-oxoacyl-[acyl-carrier-protein] synthase 3	fabH		P0A7E9	P0A7E9	Uridylate kinase	pyrH
P0A725	P0A725	UDP-3-O-[3-hydroxymyristoyl] N-acetylglucosamine deacetylase	lpxC		P0A6S7	P0A6S7	Glycerol-3-phosphate dehydrogenase [NAD(P)+]	gpsA		P0A7F6	P0A7F6	S-adenosylmethionine decarboxylase proenzyme;S-adenosylmethionine decarboxylase beta chain;S-adenosylmethionine decarboxylase alpha chain	speD
P0A729	P0A729	Maf-like protein YceF	yceF		P0A6T1;CON__Q3ZBD7	P0A6T1	Glucose-6-phosphate isomerase	pgi		P0A7G2	P0A7G2	Ribosome-binding factor A	rbfA
P0A734	P0A734	Cell division topological specificity factor	minE		P0A6T3	P0A6T3	Galactokinase	galK		P0A7G6	P0A7G6	Protein RecA	recA
P0A749	P0A749	UDP-N-acetylglucosamine 1-carboxyvinyltransferase	murA		P0A6U3	P0A6U3	tRNA uridine 5-carboxymethylaminomethyl modification enzyme MnmG	mnmG		P0A7I4	P0A7I4	Peptide chain release factor 3	prfC
P0A759	P0A759	Glucosamine-6-phosphate deaminase	nagB		P0A6U5	P0A6U5	Ribosomal RNA small subunit methyltransferase G	rsmG		P0A7J0	P0A7J0	3,4-dihydroxy-2-butanone 4-phosphate synthase	ribB
P0A761	P0A761	Putative N-acetylmannosamine-6-phosphate 2-epimerase	nanE		P0A6U8	P0A6U8	Glycogen synthase	glgA		P0A7J3	P0A7J3	50S ribosomal protein L10	rplJ
P0A763	P0A763	Nucleoside diphosphate kinase	ndk		P0A6V1	P0A6V1	Glucose-1-phosphate adenylyltransferase	glgC		P0A7J7	P0A7J7	50S ribosomal protein L11	rplK
P0A776	P0A776	RNA pyrophosphohydrolase	rppH		P0A6V8	P0A6V8	Glucokinase	glk		P0A7K2	P0A7K2	50S ribosomal protein L7/L12	rplL
P0A780	P0A780	N utilization substance protein B	nusB		P0A6W5	P0A6W5	Transcription elongation factor GreA	greA		P0A7K6	P0A7K6	50S ribosomal protein L19	rplS
P0A796	P0A796	ATP-dependent 6-phosphofructokinase isozyme 1	pfkA		P0A6X7	P0A6X7	Integration host factor subunit alpha	ihfA		P0A7L0	P0A7L0	50S ribosomal protein L1	rplA
P0A799	P0A799	Phosphoglycerate kinase	pgk		P0A6Y8	P0A6Y8	Chaperone protein DnaK	dnaK		P0A7L3	P0A7L3	50S ribosomal protein L20	rplT
P0A7A2	P0A7A2	Probable phosphoglycerate mutase GpmB	gpmB		P0A6Z1	P0A6Z1	Chaperone protein HscA	hscA		P0A7L8	P0A7L8	50S ribosomal protein L27	rpmA
P0A7A5	P0A7A5	Protein-L-isoaspartate O-methyltransferase	pcm		P0A6Z3	P0A6Z3	Chaperone protein HtpG	htpG		P0A7M2	P0A7M2	50S ribosomal protein L28	rpmB
P0A7A7	P0A7A7	Glycerol-3-phosphate acyltransferase	plsB		P0A705	P0A705	Translation initiation factor IF-2	infB		P0A7M6	P0A7M6	50S ribosomal protein L29	rpmC
P0A7A9	P0A7A9	Inorganic pyrophosphatase	ppa		P0A707	P0A707	Translation initiation factor IF-3;Translation initiation factor IF-3, N-terminally processed;Translation initiation factor IF-3S	infC		P0A7M9	P0A7M9	50S ribosomal protein L31	rpmE
P0A7B1	P0A7B1	Polyphosphate kinase	ppk		P0A715	P0A715	2-dehydro-3-deoxyphosphooctonate aldolase	kdsA		P0A7R1	P0A7R1	50S ribosomal protein L9	rplI
P0A7B3	P0A7B3	NAD kinase	nadK		P0A717	P0A717	Ribose-phosphate pyrophosphokinase	prs		P0A7R5	P0A7R5	30S ribosomal protein S10	rpsJ
P0A7B5	P0A7B5	Glutamate 5-kinase	proB		P0A722	P0A722	Acyl-[acyl-carrier-protein]--UDP-N-acetylglucosamine O-acyltransferase	lpxA		P0A7R9	P0A7R9	30S ribosomal protein S11	rpsK
P0A7B8	P0A7B8	ATP-dependent protease subunit HslV	hslV		P0A729	P0A729	Maf-like protein YceF	yceF		P0A7S3	P0A7S3	30S ribosomal protein S12	rpsL
P0A7C2	P0A7C2	LexA repressor	lexA		P0A731	P0A731	Methylglyoxal synthase	mgsA		P0A7S9	P0A7S9	30S ribosomal protein S13	rpsM
P0A7D4	P0A7D4	Adenylosuccinate synthetase	purA		P0A734	P0A734	Cell division topological specificity factor	minE		P0A7T3	P0A7T3	30S ribosomal protein S16	rpsP
P0A7D7	P0A7D7	Phosphoribosylaminoimidazole-succinocarboxamide synthase	purC		P0A746	P0A746	Peptide methionine sulfoxide reductase MsrB	msrB		P0A7T7	P0A7T7	30S ribosomal protein S18	rpsR
P0A7E1	P0A7E1	Dihydroorotate dehydrogenase (quinone)	pyrD		P0A749	P0A749	UDP-N-acetylglucosamine 1-carboxyvinyltransferase	murA		P0A7U3	P0A7U3	30S ribosomal protein S19	rpsS
P0A7E5	P0A7E5	CTP synthase	pyrG		P0A759	P0A759	Glucosamine-6-phosphate deaminase	nagB		P0A7U7	P0A7U7	30S ribosomal protein S20	rpsT
P0A7F6	P0A7F6	S-adenosylmethionine decarboxylase proenzyme;S-adenosylmethionine decarboxylase beta chain;S-adenosylmethionine decarboxylase alpha chain	speD		P0A761	P0A761	Putative N-acetylmannosamine-6-phosphate 2-epimerase	nanE		P0A7V0	P0A7V0	30S ribosomal protein S2	rpsB
P0A7G2	P0A7G2	Ribosome-binding factor A	rbfA		P0A763	P0A763	Nucleoside diphosphate kinase	ndk		P0A7V3	P0A7V3	30S ribosomal protein S3	rpsC
P0A7G6	P0A7G6	Protein RecA	recA		P0A780	P0A780	N utilization substance protein B	nusB		P0A7V8	P0A7V8	30S ribosomal protein S4	rpsD
P0A7I4	P0A7I4	Peptide chain release factor 3	prfC		P0A786	P0A786	Aspartate carbamoyltransferase catalytic chain	pyrB		P0A7W1	P0A7W1	30S ribosomal protein S5	rpsE
P0A7I7	P0A7I7	GTP cyclohydrolase-2	ribA		P0A794	P0A794	Pyridoxine 5-phosphate synthase	pdxJ		P0A7W7	P0A7W7	30S ribosomal protein S8	rpsH
P0A7J0	P0A7J0	3,4-dihydroxy-2-butanone 4-phosphate synthase	ribB		P0A796	P0A796	ATP-dependent 6-phosphofructokinase isozyme 1	pfkA		P0A7X3	P0A7X3	30S ribosomal protein S9	rpsI
P0A7J3	P0A7J3	50S ribosomal protein L10	rplJ		P0A799	P0A799	Phosphoglycerate kinase	pgk		P0A7X6	P0A7X6	Ribosome maturation factor RimM	rimM
P0A7J7	P0A7J7	50S ribosomal protein L11	rplK		P0A7A2	P0A7A2	Probable phosphoglycerate mutase GpmB	gpmB		P0A7Y0	P0A7Y0	Ribonuclease 3	rnc
P0A7K2	P0A7K2	50S ribosomal protein L7/L12	rplL		P0A7A5	P0A7A5	Protein-L-isoaspartate O-methyltransferase	pcm		P0A7Y8	P0A7Y8	Ribonuclease P protein component	rnpA
P0A7K6	P0A7K6	50S ribosomal protein L19	rplS		P0A7A7	P0A7A7	Glycerol-3-phosphate acyltransferase	plsB		P0A7Z4	P0A7Z4	DNA-directed RNA polymerase subunit alpha	rpoA
P0A7L0	P0A7L0	50S ribosomal protein L1	rplA		P0A7A9	P0A7A9	Inorganic pyrophosphatase	ppa		P0A800	P0A800	DNA-directed RNA polymerase subunit omega	rpoZ
P0A7L3	P0A7L3	50S ribosomal protein L20	rplT		P0A7B1	P0A7B1	Polyphosphate kinase	ppk		P0A805	P0A805	Ribosome-recycling factor	frr
P0A7L8	P0A7L8	50S ribosomal protein L27	rpmA		P0A7B3	P0A7B3	NAD kinase	nadK		P0A817	P0A817	S-adenosylmethionine synthase	metK
P0A7M2	P0A7M2	50S ribosomal protein L28	rpmB		P0A7B5	P0A7B5	Glutamate 5-kinase	proB		P0A825	P0A825	Serine hydroxymethyltransferase	glyA
P0A7M6	P0A7M6	50S ribosomal protein L29	rpmC		P0A7B8	P0A7B8	ATP-dependent protease subunit HslV	hslV		P0A832	P0A832	SsrA-binding protein	smpB
P0A7M9	P0A7M9	50S ribosomal protein L31	rpmE		P0A7C2	P0A7C2	LexA repressor	lexA		P0A836	P0A836	Succinyl-CoA ligase [ADP-forming] subunit beta	sucC
P0A7R1	P0A7R1	50S ribosomal protein L9	rplI		P0A7C6	P0A7C6	Peptidase E	pepE		P0A847	P0A847	Queuine tRNA-ribosyltransferase	tgt
P0A7R5	P0A7R5	30S ribosomal protein S10	rpsJ		P0A7D1	P0A7D1	Peptidyl-tRNA hydrolase	pth		P0A850	P0A850	Trigger factor	tig
P0A7R9	P0A7R9	30S ribosomal protein S11	rpsK		P0A7D4	P0A7D4	Adenylosuccinate synthetase	purA		P0A853	P0A853	Tryptophanase	tnaA
P0A7S3	P0A7S3	30S ribosomal protein S12	rpsL		P0A7D7	P0A7D7	Phosphoribosylaminoimidazole-succinocarboxamide synthase	purC		P0A855	P0A855	Protein TolB	tolB
P0A7S9	P0A7S9	30S ribosomal protein S13	rpsM		P0A7E1	P0A7E1	Dihydroorotate dehydrogenase (quinone)	pyrD		P0A858	P0A858	Triosephosphate isomerase	tpiA
P0A7T3	P0A7T3	30S ribosomal protein S16	rpsP		P0A7E3	P0A7E3	Orotate phosphoribosyltransferase	pyrE		P0A862	P0A862	Thiol peroxidase	tpx
P0A7T7	P0A7T7	30S ribosomal protein S18	rpsR		P0A7E5	P0A7E5	CTP synthase	pyrG		P0A867	P0A867	Transaldolase A	talA
P0A7U3	P0A7U3	30S ribosomal protein S19	rpsS		P0A7E9	P0A7E9	Uridylate kinase	pyrH		P0A870	P0A870	Transaldolase B	talB
P0A7U7	P0A7U7	30S ribosomal protein S20	rpsT		P0A7F3	P0A7F3	Aspartate carbamoyltransferase regulatory chain	pyrI		P0A879	P0A879	Tryptophan synthase beta chain	trpB
P0A7V0	P0A7V0	30S ribosomal protein S2	rpsB		P0A7F6	P0A7F6	S-adenosylmethionine decarboxylase proenzyme;S-adenosylmethionine decarboxylase beta chain;S-adenosylmethionine decarboxylase alpha chain	speD		P0A884	P0A884	Thymidylate synthase	thyA
P0A7V3	P0A7V3	30S ribosomal protein S3	rpsC		P0A7G2	P0A7G2	Ribosome-binding factor A	rbfA		P0A887	P0A887	Ubiquinone/menaquinone biosynthesis C-methyltransferase UbiE	ubiE
P0A7V8	P0A7V8	30S ribosomal protein S4	rpsD		P0A7G6	P0A7G6	Protein RecA	recA		P0A894	P0A894	RNase adapter protein RapZ	rapZ
P0A7W1	P0A7W1	30S ribosomal protein S5	rpsE		P0A7H6	P0A7H6	Recombination protein RecR	recR		P0A8A2	P0A8A2	Probable transcriptional regulatory protein YeeN	yeeN
P0A7W7	P0A7W7	30S ribosomal protein S8	rpsH		P0A7I0	P0A7I0	Peptide chain release factor 1	prfA		P0A8A4	P0A8A4	Phosphoenolpyruvate synthase regulatory protein	ppsR
P0A7X3	P0A7X3	30S ribosomal protein S9	rpsI		P0A7I4	P0A7I4	Peptide chain release factor 3	prfC		P0A8A8	P0A8A8	Ribosome maturation factor RimP	rimP
P0A7X6	P0A7X6	Ribosome maturation factor RimM	rimM		P0A7I7	P0A7I7	GTP cyclohydrolase-2	ribA		P0A8E1	P0A8E1	UPF0227 protein YcfP	ycfP
P0A7Y0	P0A7Y0	Ribonuclease 3	rnc		P0A7J0	P0A7J0	3,4-dihydroxy-2-butanone 4-phosphate synthase	ribB		P0A8E7	P0A8E7	UPF0234 protein YajQ	yajQ
P0A7Y8	P0A7Y8	Ribonuclease P protein component	rnpA		P0A7J3	P0A7J3	50S ribosomal protein L10	rplJ		P0A8F0	P0A8F0	Uracil phosphoribosyltransferase	upp
P0A7Z4	P0A7Z4	DNA-directed RNA polymerase subunit alpha	rpoA		P0A7J7	P0A7J7	50S ribosomal protein L11	rplK		P0A8F4	P0A8F4	Uridine kinase	udk
P0A800	P0A800	DNA-directed RNA polymerase subunit omega	rpoZ		P0A7K2	P0A7K2	50S ribosomal protein L7/L12	rplL		P0A8G0	P0A8G0	UvrABC system protein C	uvrC
P0A805	P0A805	Ribosome-recycling factor	frr		P0A7K6	P0A7K6	50S ribosomal protein L19	rplS		P0A8G3	P0A8G3	Uronate isomerase	uxaC
P0A812	P0A812	Holliday junction ATP-dependent DNA helicase RuvB	ruvB		P0A7L0	P0A7L0	50S ribosomal protein L1	rplA		P0A8G6	P0A8G6	NAD(P)H dehydrogenase (quinone)	wrbA
P0A817	P0A817	S-adenosylmethionine synthase	metK		P0A7L3	P0A7L3	50S ribosomal protein L20	rplT		P0A8G9	P0A8G9	Exodeoxyribonuclease 7 small subunit	xseB
P0A825	P0A825	Serine hydroxymethyltransferase	glyA		P0A7L8	P0A7L8	50S ribosomal protein L27	rpmA		P0A8J8	P0A8J8	ATP-dependent RNA helicase RhlB	rhlB
P0A828	P0A828	Protein Smg	smg		P0A7M2	P0A7M2	50S ribosomal protein L28	rpmB		P0A8L1	P0A8L1	Serine--tRNA ligase	serS
P0A830	P0A830	Aerobic C4-dicarboxylate transport protein	dctA		P0A7M6	P0A7M6	50S ribosomal protein L29	rpmC		P0A8L7	P0A8L7	UPF0263 protein YciU	yciU
P0A836	P0A836	Succinyl-CoA ligase [ADP-forming] subunit beta	sucC		P0A7M9	P0A7M9	50S ribosomal protein L31	rpmE		P0A8M0	P0A8M0	Asparagine--tRNA ligase	asnS
P0A840	P0A840	5/3-nucleotidase SurE	surE		P0A7R1	P0A7R1	50S ribosomal protein L9	rplI		P0A8M3	P0A8M3	Threonine--tRNA ligase	thrS
P0A847	P0A847	Queuine tRNA-ribosyltransferase	tgt		P0A7R5	P0A7R5	30S ribosomal protein S10	rpsJ		P0A8M6	P0A8M6	UPF0265 protein YeeX	yeeX
P0A850	P0A850	Trigger factor	tig		P0A7R9	P0A7R9	30S ribosomal protein S11	rpsK		P0A8N3	P0A8N3	Lysine--tRNA ligase	lysS
P0A853	P0A853	Tryptophanase	tnaA		P0A7S3	P0A7S3	30S ribosomal protein S12	rpsL		P0A8N5	P0A8N5	Lysine--tRNA ligase, heat inducible	lysU
P0A855	P0A855	Protein TolB	tolB		P0A7S9	P0A7S9	30S ribosomal protein S13	rpsM		P0A8P3	P0A8P3	Probable Fe(2+)-trafficking protein	yggX
P0A858	P0A858	Triosephosphate isomerase	tpiA		P0A7T3	P0A7T3	30S ribosomal protein S16	rpsP		P0A8S1	P0A8S1	HTH-type transcriptional regulator ArgP	argP
P0A862	P0A862	Thiol peroxidase	tpx		P0A7T7	P0A7T7	30S ribosomal protein S18	rpsR		P0A8T7	P0A8T7	DNA-directed RNA polymerase subunit beta	rpoC
P0A870	P0A870	Transaldolase B	talB		P0A7U3	P0A7U3	30S ribosomal protein S19	rpsS		P0A8V2	P0A8V2	DNA-directed RNA polymerase subunit beta	rpoB
P0A879	P0A879	Tryptophan synthase beta chain	trpB		P0A7U7	P0A7U7	30S ribosomal protein S20	rpsT		P0A8V6	P0A8V6	Fatty acid metabolism regulator protein	fadR
P0A884	P0A884	Thymidylate synthase	thyA		P0A7V0	P0A7V0	30S ribosomal protein S2	rpsB		P0A8X0	P0A8X0	UPF0307 protein YjgA	yjgA
P0A887	P0A887	Ubiquinone/menaquinone biosynthesis C-methyltransferase UbiE	ubiE		P0A7V3	P0A7V3	30S ribosomal protein S3	rpsC		P0A910	P0A910	Outer membrane protein A	ompA
P0A894	P0A894	RNase adapter protein RapZ	rapZ		P0A7V8	P0A7V8	30S ribosomal protein S4	rpsD		P0A912	P0A912	Peptidoglycan-associated lipoprotein	pal
P0A8A0	P0A8A0	Probable transcriptional regulatory protein YebC	yebC		P0A7W1	P0A7W1	30S ribosomal protein S5	rpsE		P0A927	P0A927	Nucleoside-specific channel-forming protein tsx	tsx
P0A8A2	P0A8A2	Probable transcriptional regulatory protein YeeN	yeeN		P0A7W7	P0A7W7	30S ribosomal protein S8	rpsH		P0A940	P0A940	Outer membrane protein assembly factor BamA	bamA
P0A8A4	P0A8A4	Phosphoenolpyruvate synthase regulatory protein	ppsR		P0A7X3	P0A7X3	30S ribosomal protein S9	rpsI		P0A948	P0A948	Ribosomal-protein-alanine acetyltransferase	rimJ
P0A8C1	P0A8C1	UPF0145 protein YbjQ	ybjQ		P0A7X6	P0A7X6	Ribosome maturation factor RimM	rimM		P0A953	P0A953	3-oxoacyl-[acyl-carrier-protein] synthase 1	fabB
P0A8E1	P0A8E1	UPF0227 protein YcfP	ycfP		P0A7Y0	P0A7Y0	Ribonuclease 3	rnc		P0A955	P0A955	KHG/KDPG aldolase;4-hydroxy-2-oxoglutarate aldolase;2-dehydro-3-deoxy-phosphogluconate aldolase	eda
P0A8E7	P0A8E7	UPF0234 protein YajQ	yajQ		P0A7Y4	P0A7Y4	Ribonuclease HI	rnhA		P0A959	P0A959	Glutamate-pyruvate aminotransferase AlaA	alaA
P0A8F0	P0A8F0	Uracil phosphoribosyltransferase	upp		P0A7Y8	P0A7Y8	Ribonuclease P protein component	rnpA		P0A972	P0A972	Cold shock-like protein CspE	cspE
P0A8F4	P0A8F4	Uridine kinase	udk		P0A7Z4	P0A7Z4	DNA-directed RNA polymerase subunit alpha	rpoA		P0A988	P0A988	DNA polymerase III subunit beta	dnaN
P0A8F8	P0A8F8	UvrABC system protein B	uvrB		P0A800	P0A800	DNA-directed RNA polymerase subunit omega	rpoZ		P0A991	P0A991	Fructose-bisphosphate aldolase class 1	fbaB
P0A8G0	P0A8G0	UvrABC system protein C	uvrC		P0A805	P0A805	Ribosome-recycling factor	frr		P0A993	P0A993	Fructose-1,6-bisphosphatase class 1	fbp
P0A8G3	P0A8G3	Uronate isomerase	uxaC		P0A817	P0A817	S-adenosylmethionine synthase	metK		P0A998	P0A998	Bacterial non-heme ferritin	ftnA
P0A8G6	P0A8G6	NAD(P)H dehydrogenase (quinone)	wrbA		P0A821	P0A821	L-seryl-tRNA(Sec) selenium transferase	selA		P0A9A6	P0A9A6	Cell division protein FtsZ	ftsZ
P0A8G9	P0A8G9	Exodeoxyribonuclease 7 small subunit	xseB		P0A825	P0A825	Serine hydroxymethyltransferase	glyA		P0A9A9	P0A9A9	Ferric uptake regulation protein	fur
P0A8I3	P0A8I3	UPF0246 protein YaaA	yaaA		P0A832	P0A832	SsrA-binding protein	smpB		P0A9B2	P0A9B2	Glyceraldehyde-3-phosphate dehydrogenase A	gapA
P0A8I5	P0A8I5	tRNA (guanine-N(7)-)-methyltransferase	trmB		P0A836	P0A836	Succinyl-CoA ligase [ADP-forming] subunit beta	sucC		P0A9B6	P0A9B6	D-erythrose-4-phosphate dehydrogenase	epd
P0A8I8	P0A8I8	Ribosomal RNA large subunit methyltransferase H	rlmH		P0A840	P0A840	5/3-nucleotidase SurE	surE		P0A9C0	P0A9C0	Anaerobic glycerol-3-phosphate dehydrogenase subunit A	glpA
P0A8J8	P0A8J8	ATP-dependent RNA helicase RhlB	rhlB		P0A847	P0A847	Queuine tRNA-ribosyltransferase	tgt		P0A9C5	P0A9C5	Glutamine synthetase	glnA
P0A8K1	P0A8K1	Phosphatidylserine decarboxylase proenzyme;Phosphatidylserine decarboxylase alpha chain;Phosphatidylserine decarboxylase beta chain	psd		P0A850	P0A850	Trigger factor	tig		P0A9D4	P0A9D4	Serine acetyltransferase	cysE
P0A8L1	P0A8L1	Serine--tRNA ligase	serS		P0A853	P0A853	Tryptophanase	tnaA		P0A9D8	P0A9D8	2,3,4,5-tetrahydropyridine-2,6-dicarboxylate N-succinyltransferase	dapD
P0A8L7	P0A8L7	UPF0263 protein YciU	yciU		P0A855	P0A855	Protein TolB	tolB		P0A9E5	P0A9E5	Fumarate and nitrate reduction regulatory protein	fnr
P0A8M0	P0A8M0	Asparagine--tRNA ligase	asnS		P0A858	P0A858	Triosephosphate isomerase	tpiA		P0A9F3	P0A9F3	HTH-type transcriptional regulator CysB	cysB
P0A8M3	P0A8M3	Threonine--tRNA ligase	thrS		P0A862	P0A862	Thiol peroxidase	tpx		P0A9H3	P0A9H3	Lysine decarboxylase, inducible	cadA
P0A8M6	P0A8M6	UPF0265 protein YeeX	yeeX		P0A867	P0A867	Transaldolase A	talA		P0A9I8	P0A9I8	Nitrite reductase (NADH) small subunit	nirD
P0A8N3	P0A8N3	Lysine--tRNA ligase	lysS		P0A870	P0A870	Transaldolase B	talB		P0A9J0	P0A9J0	Ribonuclease G	rng
P0A8N5	P0A8N5	Lysine--tRNA ligase, heat inducible	lysU		P0A873	P0A873	tRNA (guanine-N(1)-)-methyltransferase	trmD		P0A9J6	P0A9J6	Ribokinase	rbsK
P0A8R0	P0A8R0	Regulator of ribonuclease activity A	rraA		P0A877	P0A877	Tryptophan synthase alpha chain	trpA		P0A9K3	P0A9K3	PhoH-like protein	ybeZ
P0A8S1	P0A8S1	HTH-type transcriptional regulator ArgP	argP		P0A879	P0A879	Tryptophan synthase beta chain	trpB		P0A9K9	P0A9K9	FKBP-type peptidyl-prolyl cis-trans isomerase SlyD	slyD
P0A8T7	P0A8T7	DNA-directed RNA polymerase subunit beta	rpoC		P0A884	P0A884	Thymidylate synthase	thyA		P0A9L3	P0A9L3	FKBP-type 22 kDa peptidyl-prolyl cis-trans isomerase	fklB
P0A8U0	P0A8U0	Protein Syd	syd		P0A887	P0A887	Ubiquinone/menaquinone biosynthesis C-methyltransferase UbiE	ubiE		P0A9L5	P0A9L5	Peptidyl-prolyl cis-trans isomerase C	ppiC
P0A8V2	P0A8V2	DNA-directed RNA polymerase subunit beta	rpoB		P0A894	P0A894	RNase adapter protein RapZ	rapZ		P0A9M0	P0A9M0	Lon protease	lon
P0A8V6	P0A8V6	Fatty acid metabolism regulator protein	fadR		P0A8A0	P0A8A0	Probable transcriptional regulatory protein YebC	yebC		P0A9M2	P0A9M2	Hypoxanthine phosphoribosyltransferase	hpt
P0A8W0	P0A8W0	Transcriptional regulator NanR	nanR		P0A8A2	P0A8A2	Probable transcriptional regulatory protein YeeN	yeeN		P0A9M5	P0A9M5	Xanthine phosphoribosyltransferase	gpt
P0A8W2	P0A8W2	Transcriptional regulator SlyA	slyA		P0A8A4	P0A8A4	Phosphoenolpyruvate synthase regulatory protein	ppsR		P0A9M8	P0A9M8	Phosphate acetyltransferase	pta
P0A8X0	P0A8X0	UPF0307 protein YjgA	yjgA		P0A8B5	P0A8B5	Nucleoid-associated protein YbaB	ybaB		P0A9N4	P0A9N4	Pyruvate formate-lyase 1-activating enzyme	pflA
P0A8Y1	P0A8Y1	Pyrimidine 5-nucleotidase YjjG	yjjG		P0A8C1	P0A8C1	UPF0145 protein YbjQ	ybjQ		P0A9P0	P0A9P0	Dihydrolipoyl dehydrogenase	lpdA
P0A8Y5	P0A8Y5	Sugar phosphatase YidA	yidA		P0A8C4	P0A8C4	UPF0149 protein YgfB	ygfB		P0A9P4	P0A9P4	Thioredoxin reductase	trxB
P0A903	P0A903	Outer membrane protein assembly factor BamC	bamC		P0A8D3	P0A8D3	UPF0178 protein YaiI	yaiI		P0A9P6	P0A9P6	ATP-dependent RNA helicase DeaD	deaD
P0A910	P0A910	Outer membrane protein A	ompA		P0A8D6	P0A8D6	O-acetyl-ADP-ribose deacetylase	ymdB		P0A9Q1	P0A9Q1	Aerobic respiration control protein ArcA	arcA
P0A912	P0A912	Peptidoglycan-associated lipoprotein	pal		P0A8E1	P0A8E1	UPF0227 protein YcfP	ycfP		P0A9Q5	P0A9Q5	Acetyl-coenzyme A carboxylase carboxyl transferase subunit beta	accD
P0A927	P0A927	Nucleoside-specific channel-forming protein tsx	tsx		P0A8E7	P0A8E7	UPF0234 protein YajQ	yajQ		P0A9Q7	P0A9Q7	Aldehyde-alcohol dehydrogenase;Alcohol dehydrogenase;Acetaldehyde dehydrogenase [acetylating];Pyruvate-formate-lyase deactivase	adhE
P0A940	P0A940	Outer membrane protein assembly factor BamA	bamA		P0A8F0	P0A8F0	Uracil phosphoribosyltransferase	upp		P0A9Q9	P0A9Q9	Aspartate-semialdehyde dehydrogenase	asd
P0A944	P0A944	Ribosomal-protein-alanine acetyltransferase	rimI		P0A8F4	P0A8F4	Uridine kinase	udk		P0A9R4	P0A9R4	2Fe-2S ferredoxin	fdx
P0A948	P0A948	Ribosomal-protein-alanine acetyltransferase	rimJ		P0A8G0	P0A8G0	UvrABC system protein C	uvrC		P0A9R7	P0A9R7	Cell division ATP-binding protein FtsE	ftsE
P0A951	P0A951	Spermidine N(1)-acetyltransferase	speG		P0A8G3	P0A8G3	Uronate isomerase	uxaC		P0A9S1	P0A9S1	Lactaldehyde reductase	fucO
P0A953	P0A953	3-oxoacyl-[acyl-carrier-protein] synthase 1	fabB		P0A8G6	P0A8G6	NAD(P)H dehydrogenase (quinone)	wrbA		P0A9S3	P0A9S3	Galactitol-1-phosphate 5-dehydrogenase	gatD
P0A955	P0A955	KHG/KDPG aldolase;4-hydroxy-2-oxoglutarate aldolase;2-dehydro-3-deoxy-phosphogluconate aldolase	eda		P0A8G9	P0A8G9	Exodeoxyribonuclease 7 small subunit	xseB		P0A9T0	P0A9T0	D-3-phosphoglycerate dehydrogenase	serA
P0A959	P0A959	Glutamate-pyruvate aminotransferase AlaA	alaA		P0A8H8	P0A8H8	DNA gyrase inhibitor YacG	yacG		P0A9U3	P0A9U3	Uncharacterized ABC transporter ATP-binding protein YbiT	ybiT
P0A972	P0A972	Cold shock-like protein CspE	cspE		P0A8I5	P0A8I5	tRNA (guanine-N(7)-)-methyltransferase	trmB		P0A9V1	P0A9V1	Lipopolysaccharide export system ATP-binding protein LptB	lptB
P0A988	P0A988	DNA polymerase III subunit beta	dnaN		P0A8I8	P0A8I8	Ribosomal RNA large subunit methyltransferase H	rlmH		P0A9W3	P0A9W3	Energy-dependent translational throttle protein EttA	ettA
P0A993	P0A993	Fructose-1,6-bisphosphatase class 1	fbp		P0A8J8	P0A8J8	ATP-dependent RNA helicase RhlB	rhlB		P0A9X4	P0A9X4	Rod shape-determining protein MreB	mreB
P0A998	P0A998	Bacterial non-heme ferritin	ftnA		P0A8L1	P0A8L1	Serine--tRNA ligase	serS		P0A9X9;P0A978	P0A9X9	Cold shock protein CspA	cspA
P0A9A6	P0A9A6	Cell division protein FtsZ	ftsZ		P0A8L7	P0A8L7	UPF0263 protein YciU	yciU		P0A9Y6	P0A9Y6	Cold shock-like protein CspC	cspC
P0A9B2	P0A9B2	Glyceraldehyde-3-phosphate dehydrogenase A	gapA		P0A8M0	P0A8M0	Asparagine--tRNA ligase	asnS		P0AA04	P0AA04	Phosphocarrier protein HPr	ptsH
P0A9B6	P0A9B6	D-erythrose-4-phosphate dehydrogenase	epd		P0A8M3	P0A8M3	Threonine--tRNA ligase	thrS		P0AA10	P0AA10	50S ribosomal protein L13	rplM
P0A9C0	P0A9C0	Anaerobic glycerol-3-phosphate dehydrogenase subunit A	glpA		P0A8M6	P0A8M6	UPF0265 protein YeeX	yeeX		P0AA16	P0AA16	Transcriptional regulatory protein OmpR	ompR
P0A9C5	P0A9C5	Glutamine synthetase	glnA		P0A8N3	P0A8N3	Lysine--tRNA ligase	lysS		P0AA25	P0AA25	Thioredoxin-1	trxA
P0A9C9	P0A9C9	Fructose-1,6-bisphosphatase 1 class 2	glpX		P0A8N5	P0A8N5	Lysine--tRNA ligase, heat inducible	lysU		P0AA39	P0AA39	Ribosomal large subunit pseudouridine synthase C	rluC
P0A9D4	P0A9D4	Serine acetyltransferase	cysE		P0A8N7	P0A8N7	Elongation factor P--(R)-beta-lysine ligase	epmA		P0AA43	P0AA43	Ribosomal small subunit pseudouridine synthase A	rsuA
P0A9D8	P0A9D8	2,3,4,5-tetrahydropyridine-2,6-dicarboxylate N-succinyltransferase	dapD		P0A8P3	P0A8P3	Probable Fe(2+)-trafficking protein	yggX		P0AAB6	P0AAB6	UTP--glucose-1-phosphate uridylyltransferase	galF
P0A9E5	P0A9E5	Fumarate and nitrate reduction regulatory protein	fnr		P0A8R0	P0A8R0	Regulator of ribonuclease activity A	rraA		P0AAC0	P0AAC0	Universal stress protein E	uspE
P0A9F3	P0A9F3	HTH-type transcriptional regulator CysB	cysB		P0A8S1	P0A8S1	HTH-type transcriptional regulator ArgP	argP		P0AAG8	P0AAG8	Galactose/methyl galactoside import ATP-binding protein MglA	mglA
P0A9G6	P0A9G6	Isocitrate lyase	aceA		P0A8T7	P0A8T7	DNA-directed RNA polymerase subunit beta	rpoC		P0AAI3	P0AAI3	ATP-dependent zinc metalloprotease FtsH	ftsH
P0A9H3	P0A9H3	Lysine decarboxylase, inducible	cadA		P0A8U6	P0A8U6	Met repressor	metJ		P0AAI5	P0AAI5	3-oxoacyl-[acyl-carrier-protein] synthase 2	fabF
P0A9H7	P0A9H7	Cyclopropane-fatty-acyl-phospholipid synthase	cfa		P0A8V0	P0A8V0	Ribonuclease BN	rbn		P0AAI9	P0AAI9	Malonyl CoA-acyl carrier protein transacylase	fabD
P0A9J0	P0A9J0	Ribonuclease G	rng		P0A8V2	P0A8V2	DNA-directed RNA polymerase subunit beta	rpoB		P0AAJ5;P0AAJ3	P0AAJ5	Formate dehydrogenase-O iron-sulfur subunit	fdoH
P0A9J6	P0A9J6	Ribokinase	rbsK		P0A8V6	P0A8V6	Fatty acid metabolism regulator protein	fadR		P0AAQ2	P0AAQ2	Uncharacterized protein YajD	yajD
P0A9K3	P0A9K3	PhoH-like protein	ybeZ		P0A8W2	P0A8W2	Transcriptional regulator SlyA	slyA		P0AAQ6	P0AAQ6	Uncharacterized protein YbaA	ybaA
P0A9K9	P0A9K9	FKBP-type peptidyl-prolyl cis-trans isomerase SlyD	slyD		P0A8W8	P0A8W8	UPF0304 protein YfbU	yfbU		P0AAT6	P0AAT6	Ribosomal silencing factor RsfS	rsfS
P0A9L3	P0A9L3	FKBP-type 22 kDa peptidyl-prolyl cis-trans isomerase	fklB		P0A8X0	P0A8X0	UPF0307 protein YjgA	yjgA		P0AAT9	P0AAT9	Uncharacterized protein YbeL	ybeL
P0A9L5	P0A9L5	Peptidyl-prolyl cis-trans isomerase C	ppiC		P0A8Y1	P0A8Y1	Pyrimidine 5-nucleotidase YjjG	yjjG		P0AAX8	P0AAX8	Probable L,D-transpeptidase YbiS	ybiS
P0A9M0	P0A9M0	Lon protease	lon		P0A8Y3	P0A8Y3	Alpha-D-glucose-1-phosphate phosphatase YihX	yihX		P0AAZ7	P0AAZ7	UPF0434 protein YcaR	ycaR
P0A9M2	P0A9M2	Hypoxanthine phosphoribosyltransferase	hpt		P0A8Y5	P0A8Y5	Sugar phosphatase YidA	yidA		P0AB03	P0AB03	Uncharacterized protein YcbJ	ycbJ
P0A9M5	P0A9M5	Xanthine phosphoribosyltransferase	gpt		P0A8Z0	P0A8Z0	Acyl-CoA thioester hydrolase YciA	yciA		P0AB14	P0AB14	Uncharacterized protein YccJ	yccJ
P0A9M8	P0A9M8	Phosphate acetyltransferase	pta		P0A903	P0A903	Outer membrane protein assembly factor BamC	bamC		P0AB28	P0AB28	Uncharacterized protein YceD	yceD
P0A9N4	P0A9N4	Pyruvate formate-lyase 1-activating enzyme	pflA		P0A910	P0A910	Outer membrane protein A	ompA		P0AB71	P0AB71	Fructose-bisphosphate aldolase class 2	fbaA
P0A9P0	P0A9P0	Dihydrolipoyl dehydrogenase	lpdA		P0A912	P0A912	Peptidoglycan-associated lipoprotein	pal		P0AB77	P0AB77	2-amino-3-ketobutyrate coenzyme A ligase	kbl
P0A9P4	P0A9P4	Thioredoxin reductase	trxB		P0A927	P0A927	Nucleoside-specific channel-forming protein tsx	tsx		P0AB80	P0AB80	Branched-chain-amino-acid aminotransferase	ilvE
P0A9P6	P0A9P6	ATP-dependent RNA helicase DeaD	deaD		P0A940	P0A940	Outer membrane protein assembly factor BamA	bamA		P0AB89	P0AB89	Adenylosuccinate lyase	purB
P0A9P9	P0A9P9	Gluconate 5-dehydrogenase	idnO		P0A948	P0A948	Ribosomal-protein-alanine acetyltransferase	rimJ		P0AB91	P0AB91	Phospho-2-dehydro-3-deoxyheptonate aldolase, Phe-sensitive	aroG
P0A9Q1	P0A9Q1	Aerobic respiration control protein ArcA	arcA		P0A951	P0A951	Spermidine N(1)-acetyltransferase	speG		P0ABA0	P0ABA0	ATP synthase subunit b	atpF
P0A9Q5	P0A9Q5	Acetyl-coenzyme A carboxylase carboxyl transferase subunit beta	accD		P0A953	P0A953	3-oxoacyl-[acyl-carrier-protein] synthase 1	fabB		P0ABA4	P0ABA4	ATP synthase subunit delta	atpH
P0A9Q7	P0A9Q7	Aldehyde-alcohol dehydrogenase;Alcohol dehydrogenase;Acetaldehyde dehydrogenase [acetylating];Pyruvate-formate-lyase deactivase	adhE		P0A955	P0A955	KHG/KDPG aldolase;4-hydroxy-2-oxoglutarate aldolase;2-dehydro-3-deoxy-phosphogluconate aldolase	eda		P0ABA6	P0ABA6	ATP synthase gamma chain	atpG
P0A9Q9	P0A9Q9	Aspartate-semialdehyde dehydrogenase	asd		P0A959	P0A959	Glutamate-pyruvate aminotransferase AlaA	alaA		P0ABB0	P0ABB0	ATP synthase subunit alpha	atpA
P0A9R4	P0A9R4	2Fe-2S ferredoxin	fdx		P0A962	P0A962	L-asparaginase 1	ansA		P0ABB4	P0ABB4	ATP synthase subunit beta	atpD
P0A9R7	P0A9R7	Cell division ATP-binding protein FtsE	ftsE		P0A972	P0A972	Cold shock-like protein CspE	cspE		P0ABB8	P0ABB8	Magnesium-transporting ATPase, P-type 1	mgtA
P0A9S1	P0A9S1	Lactaldehyde reductase	fucO		P0A988	P0A988	DNA polymerase III subunit beta	dnaN		P0ABC7	P0ABC7	Modulator of FtsH protease HflK	hflK
P0A9S3	P0A9S3	Galactitol-1-phosphate 5-dehydrogenase	gatD		P0A991	P0A991	Fructose-bisphosphate aldolase class 1	fbaB		P0ABD5	P0ABD5	Acetyl-coenzyme A carboxylase carboxyl transferase subunit alpha	accA
P0A9T0	P0A9T0	D-3-phosphoglycerate dehydrogenase	serA		P0A993	P0A993	Fructose-1,6-bisphosphatase class 1	fbp		P0ABD8	P0ABD8	Biotin carboxyl carrier protein of acetyl-CoA carboxylase	accB
P0A9T4	P0A9T4	Protein tas	tas		P0A998	P0A998	Bacterial non-heme ferritin	ftnA		P0ABF1	P0ABF1	Poly(A) polymerase I	pcnB
P0A9U3	P0A9U3	Uncharacterized ABC transporter ATP-binding protein YbiT	ybiT		P0A9A2	P0A9A2	Bacterial non-heme ferritin-like protein	ftnB		P0ABF6	P0ABF6	Cytidine deaminase	cdd
P0A9V1	P0A9V1	Lipopolysaccharide export system ATP-binding protein LptB	lptB		P0A9A6	P0A9A6	Cell division protein FtsZ	ftsZ		P0ABH0	P0ABH0	Cell division protein FtsA	ftsA
P0A9W3	P0A9W3	Energy-dependent translational throttle protein EttA	ettA		P0A9A9	P0A9A9	Ferric uptake regulation protein	fur		P0ABH7	P0ABH7	Citrate synthase	gltA
P0A9W9	P0A9W9	Protein YrdA	yrdA		P0A9B2	P0A9B2	Glyceraldehyde-3-phosphate dehydrogenase A	gapA		P0ABH9	P0ABH9	ATP-dependent Clp protease ATP-binding subunit ClpA	clpA
P0A9X4	P0A9X4	Rod shape-determining protein MreB	mreB		P0A9B6	P0A9B6	D-erythrose-4-phosphate dehydrogenase	epd		P0ABI8	P0ABI8	Cytochrome bo(3) ubiquinol oxidase subunit 1	cyoB
P0A9X9;P0A978	P0A9X9	Cold shock protein CspA	cspA		P0A9C0	P0A9C0	Anaerobic glycerol-3-phosphate dehydrogenase subunit A	glpA		P0ABJ1	P0ABJ1	Cytochrome bo(3) ubiquinol oxidase subunit 2	cyoA
P0A9Y6	P0A9Y6	Cold shock-like protein CspC	cspC		P0A9C5	P0A9C5	Glutamine synthetase	glnA		P0ABJ9	P0ABJ9	Cytochrome bd-I ubiquinol oxidase subunit 1	cydA
P0AA04	P0AA04	Phosphocarrier protein HPr	ptsH		P0A9C9	P0A9C9	Fructose-1,6-bisphosphatase 1 class 2	glpX		P0ABK5	P0ABK5	Cysteine synthase A	cysK
P0AA10	P0AA10	50S ribosomal protein L13	rplM		P0A9D4	P0A9D4	Serine acetyltransferase	cysE		P0ABP8	P0ABP8	Purine nucleoside phosphorylase DeoD-type	deoD
P0AA16	P0AA16	Transcriptional regulatory protein OmpR	ompR		P0A9D8	P0A9D8	2,3,4,5-tetrahydropyridine-2,6-dicarboxylate N-succinyltransferase	dapD		P0ABQ2	P0ABQ2	2-hydroxy-3-oxopropionate reductase	garR
P0AA25	P0AA25	Thioredoxin-1	trxA		P0A9E5	P0A9E5	Fumarate and nitrate reduction regulatory protein	fnr		P0ABS1	P0ABS1	RNA polymerase-binding transcription factor DksA	dksA
P0AA43	P0AA43	Ribosomal small subunit pseudouridine synthase A	rsuA		P0A9F3	P0A9F3	HTH-type transcriptional regulator CysB	cysB		P0ABT2	P0ABT2	DNA protection during starvation protein	dps
P0AAB6	P0AAB6	UTP--glucose-1-phosphate uridylyltransferase	galF		P0A9F6	P0A9F6	Glycine cleavage system transcriptional activator	gcvA		P0ABU2	P0ABU2	Ribosome-binding ATPase YchF	ychF
P0AAC0	P0AAC0	Universal stress protein E	uspE		P0A9G8	P0A9G8	Transcriptional regulator ModE	modE		P0ABU5	P0ABU5	Enhancing lycopene biosynthesis protein 2	elbB
P0AAC8	P0AAC8	Iron-binding protein IscA	iscA		P0A9H3	P0A9H3	Lysine decarboxylase, inducible	cadA		P0ABZ6	P0ABZ6	Chaperone SurA	surA
P0AAG8	P0AAG8	Galactose/methyl galactoside import ATP-binding protein MglA	mglA		P0A9H7	P0A9H7	Cyclopropane-fatty-acyl-phospholipid synthase	cfa		P0AC19	P0AC19	D-erythro-7,8-dihydroneopterin triphosphate epimerase	folX
P0AAI3	P0AAI3	ATP-dependent zinc metalloprotease FtsH	ftsH		P0A9I8	P0A9I8	Nitrite reductase (NADH) small subunit	nirD		P0AC33	P0AC33	Fumarate hydratase class I, aerobic	fumA
P0AAI5	P0AAI5	3-oxoacyl-[acyl-carrier-protein] synthase 2	fabF		P0A9J0	P0A9J0	Ribonuclease G	rng		P0AC38	P0AC38	Aspartate ammonia-lyase	aspA
P0AAI9	P0AAI9	Malonyl CoA-acyl carrier protein transacylase	fabD		P0A9J4	P0A9J4	2-dehydropantoate 2-reductase	panE		P0AC41	P0AC41	Succinate dehydrogenase flavoprotein subunit	sdhA
P0AAJ5;P0AAJ3	P0AAJ5	Formate dehydrogenase-O iron-sulfur subunit	fdoH		P0A9J6	P0A9J6	Ribokinase	rbsK		P0AC47	P0AC47	Fumarate reductase iron-sulfur subunit	frdB
P0AAN3	P0AAN3	Hydrogenase isoenzymes nickel incorporation protein HypB	hypB		P0A9J8	P0A9J8	P-protein;Chorismate mutase;Prephenate dehydratase	pheA		P0AC53	P0AC53	Glucose-6-phosphate 1-dehydrogenase;Extracellular death factor	zwf
P0AAT6	P0AAT6	Ribosomal silencing factor RsfS	rsfS		P0A9K3	P0A9K3	PhoH-like protein	ybeZ		P0AC59	P0AC59	Glutaredoxin-2	grxB
P0AAV4	P0AAV4	Uncharacterized protein YbgJ	ybgJ		P0A9K9	P0A9K9	FKBP-type peptidyl-prolyl cis-trans isomerase SlyD	slyD		P0AC62	P0AC62	Glutaredoxin-3	grxC
P0AAX8	P0AAX8	Probable L,D-transpeptidase YbiS	ybiS		P0A9L3	P0A9L3	FKBP-type 22 kDa peptidyl-prolyl cis-trans isomerase	fklB		P0AC69	P0AC69	Glutaredoxin-4	grxD
P0AAZ4	P0AAZ4	Replication-associated recombination protein A	rarA		P0A9L5	P0A9L5	Peptidyl-prolyl cis-trans isomerase C	ppiC		P0AC86	P0AC86	Glycogen phosphorylase	glgP
P0AAZ7	P0AAZ7	UPF0434 protein YcaR	ycaR		P0A9L8	P0A9L8	Pyrroline-5-carboxylate reductase	proC		P0ACA1	P0ACA1	Uncharacterized GST-like protein YibF	yibF
P0AB03	P0AB03	Uncharacterized protein YcbJ	ycbJ		P0A9M0	P0A9M0	Lon protease	lon		P0ACA3	P0ACA3	Stringent starvation protein A	sspA
P0AB28	P0AB28	Uncharacterized protein YceD	yceD		P0A9M2	P0A9M2	Hypoxanthine phosphoribosyltransferase	hpt		P0ACA7	P0ACA7	Glutathione S-transferase GstB	gstB
P0AB38	P0AB38	Penicillin-binding protein activator LpoB	lpoB		P0A9M5	P0A9M5	Xanthine phosphoribosyltransferase	gpt		P0ACB0	P0ACB0	Replicative DNA helicase	dnaB
P0AB71	P0AB71	Fructose-bisphosphate aldolase class 2	fbaA		P0A9M8	P0A9M8	Phosphate acetyltransferase	pta		P0ACB4	P0ACB4	Protoporphyrinogen IX dehydrogenase [menaquinone]	hemG
P0AB77	P0AB77	2-amino-3-ketobutyrate coenzyme A ligase	kbl		P0A9N4	P0A9N4	Pyruvate formate-lyase 1-activating enzyme	pflA		P0ACC3	P0ACC3	Iron-sulfur cluster insertion protein ErpA	erpA
P0AB80	P0AB80	Branched-chain-amino-acid aminotransferase	ilvE		P0A9P0	P0A9P0	Dihydrolipoyl dehydrogenase	lpdA		P0ACC7	P0ACC7	Bifunctional protein GlmU;UDP-N-acetylglucosamine pyrophosphorylase;Glucosamine-1-phosphate N-acetyltransferase	glmU
P0AB89	P0AB89	Adenylosuccinate lyase	purB		P0A9P4	P0A9P4	Thioredoxin reductase	trxB		P0ACD4	P0ACD4	Iron-sulfur cluster assembly scaffold protein IscU	iscU
P0AB91	P0AB91	Phospho-2-dehydro-3-deoxyheptonate aldolase, Phe-sensitive	aroG		P0A9P6	P0A9P6	ATP-dependent RNA helicase DeaD	deaD		P0ACE0	P0ACE0	Hydrogenase-2 large chain	hybC
P0ABA0	P0ABA0	ATP synthase subunit b	atpF		P0A9Q1	P0A9Q1	Aerobic respiration control protein ArcA	arcA		P0ACE7	P0ACE7	HIT-like protein HinT	hinT
P0ABA4	P0ABA4	ATP synthase subunit delta	atpH		P0A9Q5	P0A9Q5	Acetyl-coenzyme A carboxylase carboxyl transferase subunit beta	accD		P0ACF0	P0ACF0	DNA-binding protein HU-alpha	hupA
P0ABA6	P0ABA6	ATP synthase gamma chain	atpG		P0A9Q7	P0A9Q7	Aldehyde-alcohol dehydrogenase;Alcohol dehydrogenase;Acetaldehyde dehydrogenase [acetylating];Pyruvate-formate-lyase deactivase	adhE		P0ACF4	P0ACF4	DNA-binding protein HU-beta	hupB
P0ABB0	P0ABB0	ATP synthase subunit alpha	atpA		P0A9Q9	P0A9Q9	Aspartate-semialdehyde dehydrogenase	asd		P0ACF8	P0ACF8	DNA-binding protein H-NS	hns
P0ABB4	P0ABB4	ATP synthase subunit beta	atpD		P0A9R4	P0A9R4	2Fe-2S ferredoxin	fdx		P0ACI0	P0ACI0	Right origin-binding protein	rob
P0ABB8	P0ABB8	Magnesium-transporting ATPase, P-type 1	mgtA		P0A9R7	P0A9R7	Cell division ATP-binding protein FtsE	ftsE		P0ACJ0	P0ACJ0	Leucine-responsive regulatory protein	lrp
P0ABC7	P0ABC7	Modulator of FtsH protease HflK	hflK		P0A9S1	P0A9S1	Lactaldehyde reductase	fucO		P0ACJ8	P0ACJ8	cAMP-activated global transcriptional regulator CRP	crp
P0ABD5	P0ABD5	Acetyl-coenzyme A carboxylase carboxyl transferase subunit alpha	accA		P0A9S3	P0A9S3	Galactitol-1-phosphate 5-dehydrogenase	gatD		P0ACL0	P0ACL0	Glycerol-3-phosphate regulon repressor	glpR
P0ABD8	P0ABD8	Biotin carboxyl carrier protein of acetyl-CoA carboxylase	accB		P0A9S5	P0A9S5	Glycerol dehydrogenase	gldA		P0ACL2	P0ACL2	Exu regulon transcriptional regulator	exuR
P0ABF1	P0ABF1	Poly(A) polymerase I	pcnB		P0A9T0	P0A9T0	D-3-phosphoglycerate dehydrogenase	serA		P0ACL9	P0ACL9	Pyruvate dehydrogenase complex repressor	pdhR
P0ABF6	P0ABF6	Cytidine deaminase	cdd		P0A9T4	P0A9T4	Protein tas	tas		P0ACM2	P0ACM2	HTH-type transcriptional repressor RspR	rspR
P0ABH0	P0ABH0	Cell division protein FtsA	ftsA		P0A9U3	P0A9U3	Uncharacterized ABC transporter ATP-binding protein YbiT	ybiT		P0ACP1	P0ACP1	Catabolite repressor/activator	cra
P0ABH7	P0ABH7	Citrate synthase	gltA		P0A9V1	P0A9V1	Lipopolysaccharide export system ATP-binding protein LptB	lptB		P0ACP5	P0ACP5	HTH-type transcriptional regulator GntR	gntR
P0ABH9	P0ABH9	ATP-dependent Clp protease ATP-binding subunit ClpA	clpA		P0A9W3	P0A9W3	Energy-dependent translational throttle protein EttA	ettA		P0ACP7	P0ACP7	HTH-type transcriptional repressor PurR	purR
P0ABI8	P0ABI8	Cytochrome bo(3) ubiquinol oxidase subunit 1	cyoB		P0A9W9	P0A9W9	Protein YrdA	yrdA		P0ACQ4	P0ACQ4	Hydrogen peroxide-inducible genes activator	oxyR
P0ABJ1	P0ABJ1	Cytochrome bo(3) ubiquinol oxidase subunit 2	cyoA		P0A9X4	P0A9X4	Rod shape-determining protein MreB	mreB		P0ACR9	P0ACR9	Transcriptional repressor MprA	mprA
P0ABJ9	P0ABJ9	Cytochrome bd-I ubiquinol oxidase subunit 1	cydA		P0A9X9;P0A978	P0A9X9	Cold shock protein CspA	cspA		P0ACY1	P0ACY1	Putative NAD(P)H nitroreductase YdjA	ydjA
P0ABK5	P0ABK5	Cysteine synthase A	cysK		P0A9Y6	P0A9Y6	Cold shock-like protein CspC	cspC		P0AD05	P0AD05	Uncharacterized protein YecA	yecA
P0ABN5	P0ABN5	Anaerobic C4-dicarboxylate transporter DcuA	dcuA		P0AA04	P0AA04	Phosphocarrier protein HPr	ptsH		P0AD10	P0AD10	Uncharacterized protein YecJ	yecJ
P0ABP8	P0ABP8	Purine nucleoside phosphorylase DeoD-type	deoD		P0AA10	P0AA10	50S ribosomal protein L13	rplM		P0AD33	P0AD33	UPF0381 protein YfcZ	yfcZ
P0ABQ2	P0ABQ2	2-hydroxy-3-oxopropionate reductase	garR		P0AA16	P0AA16	Transcriptional regulatory protein OmpR	ompR		P0AD49	P0AD49	Ribosome-associated inhibitor A	raiA
P0ABS1	P0ABS1	RNA polymerase-binding transcription factor DksA	dksA		P0AA25	P0AA25	Thioredoxin-1	trxA		P0AD57	P0AD57	Octaprenyl-diphosphate synthase	ispB
P0ABT2	P0ABT2	DNA protection during starvation protein	dps		P0AA39	P0AA39	Ribosomal large subunit pseudouridine synthase C	rluC		P0AD61	P0AD61	Pyruvate kinase I	pykF
P0ABU0	P0ABU0	1,4-dihydroxy-2-naphthoyl-CoA synthase	menB		P0AA43	P0AA43	Ribosomal small subunit pseudouridine synthase A	rsuA		P0ADE6	P0ADE6	Uncharacterized protein YgaU	ygaU
P0ABU2	P0ABU2	Ribosome-binding ATPase YchF	ychF		P0AA97	P0AA97	Uncharacterized protein YaeQ	yaeQ		P0ADE8	P0ADE8	tRNA-modifying protein YgfZ	ygfZ
P0ABU5	P0ABU5	Enhancing lycopene biosynthesis protein 2	elbB		P0AAB4	P0AAB4	3-octaprenyl-4-hydroxybenzoate carboxy-lyase	ubiD		P0ADG4	P0ADG4	Inositol-1-monophosphatase	suhB
P0ABZ6	P0ABZ6	Chaperone SurA	surA		P0AAB6	P0AAB6	UTP--glucose-1-phosphate uridylyltransferase	galF		P0ADG7	P0ADG7	Inosine-5-monophosphate dehydrogenase	guaB
P0AC19	P0AC19	D-erythro-7,8-dihydroneopterin triphosphate epimerase	folX		P0AAB8	P0AAB8	Universal stress protein D	uspD		P0ADI4	P0ADI4	Enterobactin synthase component B;Isochorismatase;Aryl carrier protein	entB
P0AC33	P0AC33	Fumarate hydratase class I, aerobic	fumA		P0AAC0	P0AAC0	Universal stress protein E	uspE		P0ADN2	P0ADN2	UPF0438 protein YifE	yifE
P0AC38	P0AC38	Aspartate ammonia-lyase	aspA		P0AAC8	P0AAC8	Iron-binding protein IscA	iscA		P0ADP0	P0ADP0	Flavin mononucleotide phosphatase YigB	yigB
P0AC41	P0AC41	Succinate dehydrogenase flavoprotein subunit	sdhA		P0AAG8	P0AAG8	Galactose/methyl galactoside import ATP-binding protein MglA	mglA		P0ADQ2	P0ADQ2	Uncharacterized protein YiiD	yiiD
P0AC47	P0AC47	Fumarate reductase iron-sulfur subunit	frdB		P0AAI3	P0AAI3	ATP-dependent zinc metalloprotease FtsH	ftsH		P0ADR6	P0ADR6	Ribosomal RNA large subunit methyltransferase M	rlmM
P0AC53	P0AC53	Glucose-6-phosphate 1-dehydrogenase;Extracellular death factor	zwf		P0AAI5	P0AAI5	3-oxoacyl-[acyl-carrier-protein] synthase 2	fabF		P0ADR8	P0ADR8	LOG family protein YgdH	ygdH
P0AC59	P0AC59	Glutaredoxin-2	grxB		P0AAI9	P0AAI9	Malonyl CoA-acyl carrier protein transacylase	fabD		P0ADW3	P0ADW3	Inner membrane protein YhcB	yhcB
P0AC62	P0AC62	Glutaredoxin-3	grxC		P0AAJ5;P0AAJ3	P0AAJ5	Formate dehydrogenase-O iron-sulfur subunit	fdoH		P0ADY1	P0ADY1	Peptidyl-prolyl cis-trans isomerase D	ppiD
P0AC69	P0AC69	Glutaredoxin-4	grxD		P0AAN3	P0AAN3	Hydrogenase isoenzymes nickel incorporation protein HypB	hypB		P0ADY3	P0ADY3	50S ribosomal protein L14	rplN
P0AC84	P0AC84	Hydroxyacylglutathione hydrolase	gloB		P0AAQ2	P0AAQ2	Uncharacterized protein YajD	yajD		P0ADY7	P0ADY7	50S ribosomal protein L16	rplP
P0AC86	P0AC86	Glycogen phosphorylase	glgP		P0AAS7	P0AAS7	Uncharacterized protein YbcJ	ybcJ		P0ADZ0	P0ADZ0	50S ribosomal protein L23	rplW
P0ACA1	P0ACA1	Uncharacterized GST-like protein YibF	yibF		P0AAT6	P0AAT6	Ribosomal silencing factor RsfS	rsfS		P0ADZ4	P0ADZ4	30S ribosomal protein S15	rpsO
P0ACA3	P0ACA3	Stringent starvation protein A	sspA		P0AAT9	P0AAT9	Uncharacterized protein YbeL	ybeL		P0ADZ7	P0ADZ7	UPF0092 membrane protein YajC	yajC
P0ACA7	P0ACA7	Glutathione S-transferase GstB	gstB		P0AAX8	P0AAX8	Probable L,D-transpeptidase YbiS	ybiS		P0AE01	P0AE01	tRNA (cytidine/uridine-2-O-)-methyltransferase TrmJ	trmJ
P0ACB0	P0ACB0	Replicative DNA helicase	dnaB		P0AAZ7	P0AAZ7	UPF0434 protein YcaR	ycaR		P0AE06;P24180	P0AE06	Multidrug efflux pump subunit AcrA	acrA
P0ACB4	P0ACB4	Protoporphyrinogen IX dehydrogenase [menaquinone]	hemG		P0AB03	P0AB03	Uncharacterized protein YcbJ	ycbJ		P0AE08	P0AE08	Alkyl hydroperoxide reductase subunit C	ahpC
P0ACC3	P0ACC3	Iron-sulfur cluster insertion protein ErpA	erpA		P0AB14	P0AB14	Uncharacterized protein YccJ	yccJ		P0AE12	P0AE12	AMP nucleosidase	amn
P0ACD4	P0ACD4	Iron-sulfur cluster assembly scaffold protein IscU	iscU		P0AB24	P0AB24	Iron uptake system component EfeO	efeO		P0AE18	P0AE18	Methionine aminopeptidase	map
P0ACE0	P0ACE0	Hydrogenase-2 large chain	hybC		P0AB28	P0AB28	Uncharacterized protein YceD	yceD		P0AE52	P0AE52	Putative peroxiredoxin bcp	bcp
P0ACE7	P0ACE7	HIT-like protein HinT	hinT		P0AB61	P0AB61	Protein YciN	yciN		P0AEB2	P0AEB2	D-alanyl-D-alanine carboxypeptidase DacA	dacA
P0ACF0	P0ACF0	DNA-binding protein HU-alpha	hupA		P0AB71	P0AB71	Fructose-bisphosphate aldolase class 2	fbaA		P0AED0	P0AED0	Universal stress protein A	uspA
P0ACF4	P0ACF4	DNA-binding protein HU-beta	hupB		P0AB77	P0AB77	2-amino-3-ketobutyrate coenzyme A ligase	kbl		P0AEE1	P0AEE1	Protein DcrB	dcrB
P0ACF8	P0ACF8	DNA-binding protein H-NS	hns		P0AB80	P0AB80	Branched-chain-amino-acid aminotransferase	ilvE		P0AEE5	P0AEE5	D-galactose-binding periplasmic protein	mglB
P0ACI0	P0ACI0	Right origin-binding protein	rob		P0AB89	P0AB89	Adenylosuccinate lyase	purB		P0AEE8	P0AEE8	DNA adenine methylase	dam
P0ACJ0	P0ACJ0	Leucine-responsive regulatory protein	lrp		P0AB91	P0AB91	Phospho-2-dehydro-3-deoxyheptonate aldolase, Phe-sensitive	aroG		P0AEG4	P0AEG4	Thiol:disulfide interchange protein DsbA	dsbA
P0ACJ8	P0ACJ8	cAMP-activated global transcriptional regulator CRP	crp		P0ABA0	P0ABA0	ATP synthase subunit b	atpF		P0AEI1	P0AEI1	tRNA-2-methylthio-N(6)-dimethylallyladenosine synthase	miaB
P0ACL0	P0ACL0	Glycerol-3-phosphate regulon repressor	glpR		P0ABA4	P0ABA4	ATP synthase subunit delta	atpH		P0AEK2	P0AEK2	3-oxoacyl-[acyl-carrier-protein] reductase FabG	fabG
P0ACL2	P0ACL2	Exu regulon transcriptional regulator	exuR		P0ABA6	P0ABA6	ATP synthase gamma chain	atpG		P0AEK4	P0AEK4	Enoyl-[acyl-carrier-protein] reductase [NADH] FabI	fabI
P0ACL9	P0ACL9	Pyruvate dehydrogenase complex repressor	pdhR		P0ABB0	P0ABB0	ATP synthase subunit alpha	atpA		P0AEM9	P0AEM9	Cystine-binding periplasmic protein	fliY
P0ACM2	P0ACM2	HTH-type transcriptional repressor RspR	rspR		P0ABB4	P0ABB4	ATP synthase subunit beta	atpD		P0AEN1	P0AEN1	NAD(P)H-flavin reductase	fre
P0ACM5	P0ACM5	Uncharacterized HTH-type transcriptional regulator YegW	yegW		P0ABB8	P0ABB8	Magnesium-transporting ATPase, P-type 1	mgtA		P0AEP3	P0AEP3	UTP--glucose-1-phosphate uridylyltransferase	galU
P0ACP1	P0ACP1	Catabolite repressor/activator	cra		P0ABC7	P0ABC7	Modulator of FtsH protease HflK	hflK		P0AEQ3	P0AEQ3	Glutamine-binding periplasmic protein	glnH
P0ACP5	P0ACP5	HTH-type transcriptional regulator GntR	gntR		P0ABD5	P0ABD5	Acetyl-coenzyme A carboxylase carboxyl transferase subunit alpha	accA		P0AES2	P0AES2	Glucarate dehydratase	gudD
P0ACP7	P0ACP7	HTH-type transcriptional repressor PurR	purR		P0ABD8	P0ABD8	Biotin carboxyl carrier protein of acetyl-CoA carboxylase	accB		P0AES4	P0AES4	DNA gyrase subunit A	gyrA
P0ACQ4	P0ACQ4	Hydrogen peroxide-inducible genes activator	oxyR		P0ABF1	P0ABF1	Poly(A) polymerase I	pcnB		P0AES6	P0AES6	DNA gyrase subunit B	gyrB
P0ACR9	P0ACR9	Transcriptional repressor MprA	mprA		P0ABF6	P0ABF6	Cytidine deaminase	cdd		P0AES9	P0AES9	Acid stress chaperone HdeA	hdeA
P0ACS7	P0ACS7	HTH-type transcriptional regulator RpiR	rpiR		P0ABH0	P0ABH0	Cell division protein FtsA	ftsA		P0AET2	P0AET2	Acid stress chaperone HdeB	hdeB
P0ACY1	P0ACY1	Putative NAD(P)H nitroreductase YdjA	ydjA		P0ABH7	P0ABH7	Citrate synthase	gltA		P0AEU7	P0AEU7	Chaperone protein Skp	skp
P0ACY3	P0ACY3	Uncharacterized protein YeaG	yeaG		P0ABH9	P0ABH9	ATP-dependent Clp protease ATP-binding subunit ClpA	clpA		P0AEX9	P0AEX9	Maltose-binding periplasmic protein	malE
P0AD07	P0AD07	Uncharacterized protein YecF	yecF		P0ABI8	P0ABI8	Cytochrome bo(3) ubiquinol oxidase subunit 1	cyoB		P0AEZ3	P0AEZ3	Septum site-determining protein MinD	minD
P0AD10	P0AD10	Uncharacterized protein YecJ	yecJ		P0ABJ1	P0ABJ1	Cytochrome bo(3) ubiquinol oxidase subunit 2	cyoA		P0AEZ9	P0AEZ9	Molybdenum cofactor biosynthesis protein B	moaB
P0AD12	P0AD12	Protein YeeZ	yeeZ		P0ABJ9	P0ABJ9	Cytochrome bd-I ubiquinol oxidase subunit 1	cydA		P0AF08	P0AF08	Protein mrp	mrp
P0AD21	P0AD21	Uncharacterized protein YejG	yejG		P0ABK5	P0ABK5	Cysteine synthase A	cysK		P0AF12	P0AF12	5-methylthioadenosine/S-adenosylhomocysteine nucleosidase	mtnN
P0AD33	P0AD33	UPF0381 protein YfcZ	yfcZ		P0ABN5	P0ABN5	Anaerobic C4-dicarboxylate transporter DcuA	dcuA		P0AF20	P0AF20	N-acetylglucosamine repressor	nagC
P0AD49	P0AD49	Ribosome-associated inhibitor A	raiA		P0ABP8	P0ABP8	Purine nucleoside phosphorylase DeoD-type	deoD		P0AF24	P0AF24	Ribonucleotide monophosphatase NagD	nagD
P0AD57	P0AD57	Octaprenyl-diphosphate synthase	ispB		P0ABQ0	P0ABQ0	Coenzyme A biosynthesis bifunctional protein CoaBC;Phosphopantothenoylcysteine decarboxylase;Phosphopantothenate--cysteine ligase	coaBC		P0AF26	P0AF26	Nitrate reductase molybdenum cofactor assembly chaperone NarJ	narJ
P0AD61	P0AD61	Pyruvate kinase I	pykF		P0ABQ2	P0ABQ2	2-hydroxy-3-oxopropionate reductase	garR		P0AF93	P0AF93	2-iminobutanoate/2-iminopropanoate deaminase	ridA
P0ADE8	P0ADE8	tRNA-modifying protein YgfZ	ygfZ		P0ABQ4	P0ABQ4	Dihydrofolate reductase	folA		P0AFC7	P0AFC7	NADH-quinone oxidoreductase subunit B	nuoB
P0ADG4	P0ADG4	Inositol-1-monophosphatase	suhB		P0ABS1	P0ABS1	RNA polymerase-binding transcription factor DksA	dksA		P0AFD1	P0AFD1	NADH-quinone oxidoreductase subunit E	nuoE
P0ADG7	P0ADG7	Inosine-5-monophosphate dehydrogenase	guaB		P0ABT2	P0ABT2	DNA protection during starvation protein	dps		P0AFD6	P0AFD6	NADH-quinone oxidoreductase subunit I	nuoI
P0ADI4	P0ADI4	Enterobactin synthase component B;Isochorismatase;Aryl carrier protein	entB		P0ABU0	P0ABU0	1,4-dihydroxy-2-naphthoyl-CoA synthase	menB		P0AFF6	P0AFF6	Transcription termination/antitermination protein NusA	nusA
P0ADK0	P0ADK0	Uncharacterized protein YiaF	yiaF		P0ABU2	P0ABU2	Ribosome-binding ATPase YchF	ychF		P0AFG0	P0AFG0	Transcription termination/antitermination protein NusG	nusG
P0ADP0	P0ADP0	Flavin mononucleotide phosphatase YigB	yigB		P0ABU5	P0ABU5	Enhancing lycopene biosynthesis protein 2	elbB		P0AFG3	P0AFG3	2-oxoglutarate dehydrogenase E1 component	sucA
P0ADP9	P0ADP9	Protein YihD	yihD		P0ABZ4	P0ABZ4	3-deoxy-D-manno-octulosonate 8-phosphate phosphatase KdsC	kdsC		P0AFG6	P0AFG6	Dihydrolipoyllysine-residue succinyltransferase component of 2-oxoglutarate dehydrogenase complex	sucB
P0ADQ2	P0ADQ2	Uncharacterized protein YiiD	yiiD		P0ABZ6	P0ABZ6	Chaperone SurA	surA		P0AFG8	P0AFG8	Pyruvate dehydrogenase E1 component	aceE
P0ADR6	P0ADR6	Ribosomal RNA large subunit methyltransferase M	rlmM		P0AC33	P0AC33	Fumarate hydratase class I, aerobic	fumA		P0AFH8	P0AFH8	Osmotically-inducible protein Y	osmY
P0ADR8	P0ADR8	LOG family protein YgdH	ygdH		P0AC38	P0AC38	Aspartate ammonia-lyase	aspA		P0AFI2	P0AFI2	DNA topoisomerase 4 subunit A	parC
P0ADS2	P0ADS2	Cell division protein ZapA	zapA		P0AC41	P0AC41	Succinate dehydrogenase flavoprotein subunit	sdhA		P0AFI7	P0AFI7	Pyridoxine/pyridoxamine 5-phosphate oxidase	pdxH
P0ADY1	P0ADY1	Peptidyl-prolyl cis-trans isomerase D	ppiD		P0AC47	P0AC47	Fumarate reductase iron-sulfur subunit	frdB		P0AFK0	P0AFK0	Metalloprotease PmbA	pmbA
P0ADY3	P0ADY3	50S ribosomal protein L14	rplN		P0AC51	P0AC51	Zinc uptake regulation protein	zur		P0AFK9	P0AFK9	Spermidine/putrescine-binding periplasmic protein	potD
P0ADY7	P0ADY7	50S ribosomal protein L16	rplP		P0AC53	P0AC53	Glucose-6-phosphate 1-dehydrogenase;Extracellular death factor	zwf		P0AFM2	P0AFM2	Glycine betaine-binding periplasmic protein	proX
P0ADZ0	P0ADZ0	50S ribosomal protein L23	rplW		P0AC62	P0AC62	Glutaredoxin-3	grxC		P0AFP6	P0AFP6	Putative GTP cyclohydrolase 1 type 2	ybgI
P0ADZ4	P0ADZ4	30S ribosomal protein S15	rpsO		P0AC69	P0AC69	Glutaredoxin-4	grxD		P0AFR4	P0AFR4	Uncharacterized protein YciO	yciO
P0ADZ7	P0ADZ7	UPF0092 membrane protein YajC	yajC		P0AC84	P0AC84	Hydroxyacylglutathione hydrolase	gloB		P0AFY8	P0AFY8	Negative modulator of initiation of replication	seqA
P0AE01	P0AE01	tRNA (cytidine/uridine-2-O-)-methyltransferase TrmJ	trmJ		P0AC86	P0AC86	Glycogen phosphorylase	glgP		P0AG16	P0AG16	Amidophosphoribosyltransferase	purF
P0AE06;P24180	P0AE06	Multidrug efflux pump subunit AcrA	acrA		P0ACA1	P0ACA1	Uncharacterized GST-like protein YibF	yibF		P0AG24	P0AG24	Bifunctional (p)ppGpp synthase/hydrolase SpoT;GTP pyrophosphokinase;Guanosine-3,5-bis(diphosphate) 3-pyrophosphohydrolase	spoT
P0AE08	P0AE08	Alkyl hydroperoxide reductase subunit C	ahpC		P0ACA3	P0ACA3	Stringent starvation protein A	sspA		P0AG27	P0AG27	Uncharacterized protein YibN	yibN
P0AE12	P0AE12	AMP nucleosidase	amn		P0ACA7	P0ACA7	Glutathione S-transferase GstB	gstB		P0AG30	P0AG30	Transcription termination factor Rho	rho
P0AE18	P0AE18	Methionine aminopeptidase	map		P0ACB0	P0ACB0	Replicative DNA helicase	dnaB		P0AG44	P0AG44	50S ribosomal protein L17	rplQ
P0AE52	P0AE52	Putative peroxiredoxin bcp	bcp		P0ACB4	P0ACB4	Protoporphyrinogen IX dehydrogenase [menaquinone]	hemG		P0AG48	P0AG48	50S ribosomal protein L21	rplU
P0AEB2	P0AEB2	D-alanyl-D-alanine carboxypeptidase DacA	dacA		P0ACC3	P0ACC3	Iron-sulfur cluster insertion protein ErpA	erpA		P0AG51	P0AG51	50S ribosomal protein L30	rpmD
P0AED0	P0AED0	Universal stress protein A	uspA		P0ACC7	P0ACC7	Bifunctional protein GlmU;UDP-N-acetylglucosamine pyrophosphorylase;Glucosamine-1-phosphate N-acetyltransferase	glmU		P0AG55	P0AG55	50S ribosomal protein L6	rplF
P0AED7	P0AED7	Succinyl-diaminopimelate desuccinylase	dapE		P0ACD4	P0ACD4	Iron-sulfur cluster assembly scaffold protein IscU	iscU		P0AG59	P0AG59	30S ribosomal protein S14	rpsN
P0AED9	P0AED9	DNA-cytosine methyltransferase	dcm		P0ACE0	P0ACE0	Hydrogenase-2 large chain	hybC		P0AG63	P0AG63	30S ribosomal protein S17	rpsQ
P0AEE1	P0AEE1	Protein DcrB	dcrB		P0ACE3	P0ACE3	Hemolysin expression-modulating protein Hha	hha		P0AG67	P0AG67	30S ribosomal protein S1	rpsA
P0AEE5	P0AEE5	D-galactose-binding periplasmic protein	mglB		P0ACE7	P0ACE7	HIT-like protein HinT	hinT		P0AG86	P0AG86	Protein-export protein SecB	secB
P0AEE8	P0AEE8	DNA adenine methylase	dam		P0ACF0	P0ACF0	DNA-binding protein HU-alpha	hupA		P0AG90	P0AG90	Protein translocase subunit SecD	secD
P0AEH3	P0AEH3	Protein ElaA	elaA		P0ACF4	P0ACF4	DNA-binding protein HU-beta	hupB		P0AGA2	P0AGA2	Protein translocase subunit SecY	secY
P0AEI1	P0AEI1	tRNA-2-methylthio-N(6)-dimethylallyladenosine synthase	miaB		P0ACF8	P0ACF8	DNA-binding protein H-NS	hns		P0AGB0	P0AGB0	Phosphoserine phosphatase	serB
P0AEI4	P0AEI4	Ribosomal protein S12 methylthiotransferase RimO	rimO		P0ACI0	P0ACI0	Right origin-binding protein	rob		P0AGD3	P0AGD3	Superoxide dismutase [Fe]	sodB
P0AEI6	P0AEI6	Phosphatase NudJ	nudJ		P0ACJ0	P0ACJ0	Leucine-responsive regulatory protein	lrp		P0AGD7	P0AGD7	Signal recognition particle protein	ffh
P0AEK2	P0AEK2	3-oxoacyl-[acyl-carrier-protein] reductase FabG	fabG		P0ACJ8	P0ACJ8	cAMP-activated global transcriptional regulator CRP	crp		P0AGE0	P0AGE0	Single-stranded DNA-binding protein	ssb
P0AEK4	P0AEK4	Enoyl-[acyl-carrier-protein] reductase [NADH] FabI	fabI		P0ACL0	P0ACL0	Glycerol-3-phosphate regulon repressor	glpR		P0AGE9	P0AGE9	Succinyl-CoA ligase [ADP-forming] subunit alpha	sucD
P0AEM9	P0AEM9	Cystine-binding periplasmic protein	fliY		P0ACL2	P0ACL2	Exu regulon transcriptional regulator	exuR		P0AGF6	P0AGF6	L-threonine dehydratase catabolic TdcB	tdcB
P0AEN1	P0AEN1	NAD(P)H-flavin reductase	fre		P0ACL9	P0ACL9	Pyruvate dehydrogenase complex repressor	pdhR		P0AGG8	P0AGG8	Metalloprotease TldD	tldD
P0AEP3	P0AEP3	UTP--glucose-1-phosphate uridylyltransferase	galU		P0ACM2	P0ACM2	HTH-type transcriptional repressor RspR	rspR		P0AGJ5	P0AGJ5	Uncharacterized tRNA/rRNA methyltransferase YfiF	yfiF
P0AEQ3	P0AEQ3	Glutamine-binding periplasmic protein	glnH		P0ACM5	P0ACM5	Uncharacterized HTH-type transcriptional regulator YegW	yegW		P0AGJ9	P0AGJ9	Tyrosine--tRNA ligase	tyrS
P0AES2	P0AES2	Glucarate dehydratase	gudD		P0ACN7	P0ACN7	HTH-type transcriptional repressor CytR	cytR		P0AGK8	P0AGK8	HTH-type transcriptional regulator IscR	iscR
P0AES4	P0AES4	DNA gyrase subunit A	gyrA		P0ACP1	P0ACP1	Catabolite repressor/activator	cra		P0C018	P0C018	50S ribosomal protein L18	rplR
P0AES6	P0AES6	DNA gyrase subunit B	gyrB		P0ACP5	P0ACP5	HTH-type transcriptional regulator GntR	gntR		P0C0R7	P0C0R7	Ribosomal RNA large subunit methyltransferase E	rlmE
P0AES9	P0AES9	Acid stress chaperone HdeA	hdeA		P0ACP7	P0ACP7	HTH-type transcriptional repressor PurR	purR		P0C0V0	P0C0V0	Periplasmic serine endoprotease DegP	degP
P0AEU7	P0AEU7	Chaperone protein Skp	skp		P0ACQ4	P0ACQ4	Hydrogen peroxide-inducible genes activator	oxyR		P0C8J6	P0C8J6	D-tagatose-1,6-bisphosphate aldolase subunit GatY	gatY
P0AEW6	P0AEW6	Inosine-guanosine kinase	gsk		P0ACR4	P0ACR4	Uncharacterized HTH-type transcriptional regulator YeiE	yeiE		P0CE48;P0CE47	P0CE48;P0CE47	Elongation factor Tu 2;Elongation factor Tu 1	tufB;tufA
P0AEX9	P0AEX9	Maltose-binding periplasmic protein	malE		P0ACR9	P0ACR9	Transcriptional repressor MprA	mprA		P0CG19	P0CG19	Inactive ribonuclease PH	rph
P0AEY3	P0AEY3	Nucleoside triphosphate pyrophosphohydrolase	mazG		P0ACV6	P0ACV6	Protein MpaA	mpaA		P0DMC7	P0DMC7	Transcriptional regulatory protein RcsB	rcsB
P0AEZ3	P0AEZ3	Septum site-determining protein MinD	minD		P0ACY1	P0ACY1	Putative NAD(P)H nitroreductase YdjA	ydjA		P10121	P10121	Signal recognition particle receptor FtsY	ftsY
P0AF08	P0AF08	Protein mrp	mrp		P0ACY3	P0ACY3	Uncharacterized protein YeaG	yeaG		P10408	P10408	Protein translocase subunit SecA	secA
P0AF18	P0AF18	N-acetylglucosamine-6-phosphate deacetylase	nagA		P0AD05	P0AD05	Uncharacterized protein YecA	yecA		P11349	P11349	Respiratory nitrate reductase 1 beta chain	narH
P0AF20	P0AF20	N-acetylglucosamine repressor	nagC		P0AD07	P0AD07	Uncharacterized protein YecF	yecF		P11557	P11557	Cell division protein DamX	damX
P0AF24	P0AF24	Ribonucleotide monophosphatase NagD	nagD		P0AD10	P0AD10	Uncharacterized protein YecJ	yecJ		P11875	P11875	Arginine--tRNA ligase	argS
P0AF26	P0AF26	Nitrate reductase molybdenum cofactor assembly chaperone NarJ	narJ		P0AD12	P0AD12	Protein YeeZ	yeeZ		P12281	P12281	Molybdopterin molybdenumtransferase	moeA
P0AF90	P0AF90	Regulator of ribonuclease activity B	rraB		P0AD21	P0AD21	Uncharacterized protein YejG	yejG		P12758	P12758	Uridine phosphorylase	udp
P0AF93	P0AF93	2-iminobutanoate/2-iminopropanoate deaminase	ridA		P0AD33	P0AD33	UPF0381 protein YfcZ	yfcZ		P13009	P13009	Methionine synthase	metH
P0AFC7	P0AFC7	NADH-quinone oxidoreductase subunit B	nuoB		P0AD49	P0AD49	Ribosome-associated inhibitor A	raiA		P13024	P13024	Protein FdhE	fdhE
P0AFD6	P0AFD6	NADH-quinone oxidoreductase subunit I	nuoI		P0AD57	P0AD57	Octaprenyl-diphosphate synthase	ispB		P13029	P13029	Catalase-peroxidase	katG
P0AFF6	P0AFF6	Transcription termination/antitermination protein NusA	nusA		P0AD61	P0AD61	Pyruvate kinase I	pykF		P13033	P13033	Anaerobic glycerol-3-phosphate dehydrogenase subunit B	glpB
P0AFG0	P0AFG0	Transcription termination/antitermination protein NusG	nusG		P0ADE8	P0ADE8	tRNA-modifying protein YgfZ	ygfZ		P13035	P13035	Aerobic glycerol-3-phosphate dehydrogenase	glpD
P0AFG3	P0AFG3	2-oxoglutarate dehydrogenase E1 component	sucA		P0ADG4	P0ADG4	Inositol-1-monophosphatase	suhB		P13445	P13445	RNA polymerase sigma factor RpoS	rpoS
P0AFG6	P0AFG6	Dihydrolipoyllysine-residue succinyltransferase component of 2-oxoglutarate dehydrogenase complex	sucB		P0ADG7	P0ADG7	Inosine-5-monophosphate dehydrogenase	guaB		P14081	P14081	Selenocysteine-specific elongation factor	selB
P0AFG8	P0AFG8	Pyruvate dehydrogenase E1 component	aceE		P0ADI4	P0ADI4	Enterobactin synthase component B;Isochorismatase;Aryl carrier protein	entB		P15005	P15005	5-methylcytosine-specific restriction enzyme B	mcrB
P0AFI2	P0AFI2	DNA topoisomerase 4 subunit A	parC		P0ADK0	P0ADK0	Uncharacterized protein YiaF	yiaF		P15038	P15038	Helicase IV	helD
P0AFK0	P0AFK0	Metalloprotease PmbA	pmbA		P0ADN2	P0ADN2	UPF0438 protein YifE	yifE		P15042	P15042	DNA ligase	ligA
P0AFK9	P0AFK9	Spermidine/putrescine-binding periplasmic protein	potD		P0ADP0	P0ADP0	Flavin mononucleotide phosphatase YigB	yigB		P15288	P15288	Cytosol non-specific dipeptidase	pepD
P0AFL6	P0AFL6	Exopolyphosphatase	ppx		P0ADP9	P0ADP9	Protein YihD	yihD		P15977	P15977	4-alpha-glucanotransferase	malQ
P0AFP6	P0AFP6	Putative GTP cyclohydrolase 1 type 2	ybgI		P0ADQ2	P0ADQ2	Uncharacterized protein YiiD	yiiD		P16456	P16456	Selenide, water dikinase	selD
P0AFQ7	P0AFQ7	Uncharacterized deoxyribonuclease YcfH	ycfH		P0ADR6	P0ADR6	Ribosomal RNA large subunit methyltransferase M	rlmM		P16659	P16659	Proline--tRNA ligase	proS
P0AFR4	P0AFR4	Uncharacterized protein YciO	yciO		P0ADR8	P0ADR8	LOG family protein YgdH	ygdH		P17115	P17115	Arabinose 5-phosphate isomerase GutQ	gutQ
P0AFW4	P0AFW4	Regulator of nucleoside diphosphate kinase	rnk		P0ADS2	P0ADS2	Cell division protein ZapA	zapA		P17117	P17117	Oxygen-insensitive NADPH nitroreductase	nfsA
P0AFY8	P0AFY8	Negative modulator of initiation of replication	seqA		P0ADU2	P0ADU2	Probable quinol monooxygenase YgiN	ygiN		P17169	P17169	Glutamine--fructose-6-phosphate aminotransferase [isomerizing]	glmS
P0AG16	P0AG16	Amidophosphoribosyltransferase	purF		P0ADW3	P0ADW3	Inner membrane protein YhcB	yhcB		P17952	P17952	UDP-N-acetylmuramate--L-alanine ligase	murC
P0AG24	P0AG24	Bifunctional (p)ppGpp synthase/hydrolase SpoT;GTP pyrophosphokinase;Guanosine-3,5-bis(diphosphate) 3-pyrophosphohydrolase	spoT		P0ADY1	P0ADY1	Peptidyl-prolyl cis-trans isomerase D	ppiD		P18843	P18843	NH(3)-dependent NAD(+) synthetase	nadE
P0AG27	P0AG27	Uncharacterized protein YibN	yibN		P0ADY3	P0ADY3	50S ribosomal protein L14	rplN		P19926	P19926	Glucose-1-phosphatase	agp
P0AG30	P0AG30	Transcription termination factor Rho	rho		P0ADY7	P0ADY7	50S ribosomal protein L16	rplP		P20083	P20083	DNA topoisomerase 4 subunit B	parE
P0AG44	P0AG44	50S ribosomal protein L17	rplQ		P0ADZ0	P0ADZ0	50S ribosomal protein L23	rplW		P21151	P21151	3-ketoacyl-CoA thiolase	fadA
P0AG48	P0AG48	50S ribosomal protein L21	rplU		P0ADZ4	P0ADZ4	30S ribosomal protein S15	rpsO		P21165	P21165	Xaa-Pro dipeptidase	pepQ
P0AG51	P0AG51	50S ribosomal protein L30	rpmD		P0ADZ7	P0ADZ7	UPF0092 membrane protein YajC	yajC		P21170	P21170	Biosynthetic arginine decarboxylase	speA
P0AG55	P0AG55	50S ribosomal protein L6	rplF		P0AE01	P0AE01	tRNA (cytidine/uridine-2-O-)-methyltransferase TrmJ	trmJ		P21177	P21177	Fatty acid oxidation complex subunit alpha;Enoyl-CoA hydratase/Delta(3)-cis-Delta(2)-trans-enoyl-CoA isomerase/3-hydroxybutyryl-CoA epimerase;3-hydroxyacyl-CoA dehydrogenase	fadB
P0AG59	P0AG59	30S ribosomal protein S14	rpsN		P0AE06;P24180	P0AE06	Multidrug efflux pump subunit AcrA	acrA		P21338	P21338	Ribonuclease I	rna
P0AG63	P0AG63	30S ribosomal protein S17	rpsQ		P0AE08	P0AE08	Alkyl hydroperoxide reductase subunit C	ahpC		P21362	P21362	Protein YciF	yciF
P0AG67	P0AG67	30S ribosomal protein S1	rpsA		P0AE12	P0AE12	AMP nucleosidase	amn		P21367	P21367	Uncharacterized protein YcaC	ycaC
P0AG86	P0AG86	Protein-export protein SecB	secB		P0AE18	P0AE18	Methionine aminopeptidase	map		P21499	P21499	Ribonuclease R	rnr
P0AG90	P0AG90	Protein translocase subunit SecD	secD		P0AE52	P0AE52	Putative peroxiredoxin bcp	bcp		P21507	P21507	ATP-dependent RNA helicase SrmB	srmB
P0AG99	P0AG99	Protein-export membrane protein SecG	secG		P0AEA8	P0AEA8	Siroheme synthase;Uroporphyrinogen-III C-methyltransferase;Precorrin-2 dehydrogenase;Sirohydrochlorin ferrochelatase	cysG		P21513	P21513	Ribonuclease E	rne
P0AGA2	P0AGA2	Protein translocase subunit SecY	secY		P0AEB2	P0AEB2	D-alanyl-D-alanine carboxypeptidase DacA	dacA		P21599	P21599	Pyruvate kinase II	pykA
P0AGB0	P0AGB0	Phosphoserine phosphatase	serB		P0AED0	P0AED0	Universal stress protein A	uspA		P21829	P21829	Pyridoxal phosphate phosphatase YbhA	ybhA
P0AGD3	P0AGD3	Superoxide dismutase [Fe]	sodB		P0AED7	P0AED7	Succinyl-diaminopimelate desuccinylase	dapE		P21888	P21888	Cysteine--tRNA ligase	cysS
P0AGD7	P0AGD7	Signal recognition particle protein	ffh		P0AED9	P0AED9	DNA-cytosine methyltransferase	dcm		P21889	P21889	Aspartate--tRNA ligase	aspS
P0AGE0	P0AGE0	Single-stranded DNA-binding protein	ssb		P0AEE1	P0AEE1	Protein DcrB	dcrB		P22256	P22256	4-aminobutyrate aminotransferase GabT	gabT
P0AGE9	P0AGE9	Succinyl-CoA ligase [ADP-forming] subunit alpha	sucD		P0AEE5	P0AEE5	D-galactose-binding periplasmic protein	mglB		P22259	P22259	Phosphoenolpyruvate carboxykinase [ATP]	pckA
P0AGF6	P0AGF6	L-threonine dehydratase catabolic TdcB	tdcB		P0AEE8	P0AEE8	DNA adenine methylase	dam		P22333	P22333	Adenosine deaminase	add
P0AGG0	P0AGG0	Thiamine-monophosphate kinase	thiL		P0AEG4	P0AEG4	Thiol:disulfide interchange protein DsbA	dsbA		P22523	P22523	Chromosome partition protein MukB	mukB
P0AGG4	P0AGG4	Thioredoxin-2	trxC		P0AEH3	P0AEH3	Protein ElaA	elaA		P22524	P22524	Chromosome partition protein MukE	mukE
P0AGG8	P0AGG8	Metalloprotease TldD	tldD		P0AEI1	P0AEI1	tRNA-2-methylthio-N(6)-dimethylallyladenosine synthase	miaB		P23331	P23331	Thymidine kinase	tdk
P0AGJ2	P0AGJ2	tRNA (guanosine(18)-2-O)-methyltransferase	trmH		P0AEI4	P0AEI4	Ribosomal protein S12 methylthiotransferase RimO	rimO		P23538	P23538	Phosphoenolpyruvate synthase	ppsA
P0AGJ5	P0AGJ5	Uncharacterized tRNA/rRNA methyltransferase YfiF	yfiF		P0AEI6	P0AEI6	Phosphatase NudJ	nudJ		P23721	P23721	Phosphoserine aminotransferase	serC
P0AGJ9	P0AGJ9	Tyrosine--tRNA ligase	tyrS		P0AEJ2	P0AEJ2	Isochorismate synthase EntC	entC		P23827	P23827	Ecotin	eco
P0AGK8	P0AGK8	HTH-type transcriptional regulator IscR	iscR		P0AEK2	P0AEK2	3-oxoacyl-[acyl-carrier-protein] reductase FabG	fabG		P23830	P23830	CDP-diacylglycerol--serine O-phosphatidyltransferase	pssA
P0C018	P0C018	50S ribosomal protein L18	rplR		P0AEK4	P0AEK4	Enoyl-[acyl-carrier-protein] reductase [NADH] FabI	fabI		P23836	P23836	Transcriptional regulatory protein PhoP	phoP
P0C0R7	P0C0R7	Ribosomal RNA large subunit methyltransferase E	rlmE		P0AEM9	P0AEM9	Cystine-binding periplasmic protein	fliY		P23843	P23843	Periplasmic oligopeptide-binding protein	oppA
P0C8J6	P0C8J6	D-tagatose-1,6-bisphosphate aldolase subunit GatY	gatY		P0AEN1	P0AEN1	NAD(P)H-flavin reductase	fre		P23847	P23847	Periplasmic dipeptide transport protein	dppA
P0CE48;P0CE47	P0CE48;P0CE47	Elongation factor Tu 2;Elongation factor Tu 1	tufB;tufA		P0AEN8	P0AEN8	L-fucose mutarotase	fucU		P23865	P23865	Tail-specific protease	prc
P0CG19	P0CG19	Inactive ribonuclease PH	rph		P0AEP3	P0AEP3	UTP--glucose-1-phosphate uridylyltransferase	galU		P23869	P23869	Peptidyl-prolyl cis-trans isomerase B	ppiB
P0DMC7	P0DMC7	Transcriptional regulatory protein RcsB	rcsB		P0AEQ3	P0AEQ3	Glutamine-binding periplasmic protein	glnH		P23882	P23882	Methionyl-tRNA formyltransferase	fmt
P10121	P10121	Signal recognition particle receptor FtsY	ftsY		P0AES0	P0AES0	Bifunctional glutathionylspermidine synthetase/amidase;Glutathionylspermidine amidase;Glutathionylspermidine synthetase	gss		P23893	P23893	Glutamate-1-semialdehyde 2,1-aminomutase	hemL
P10408	P10408	Protein translocase subunit SecA	secA		P0AES2	P0AES2	Glucarate dehydratase	gudD		P23909	P23909	DNA mismatch repair protein MutS	mutS
P10443	P10443	DNA polymerase III subunit alpha	dnaE		P0AES4	P0AES4	DNA gyrase subunit A	gyrA		P24182	P24182	Biotin carboxylase	accC
P10903	P10903	Nitrate/nitrite transporter NarK	narK		P0AES6	P0AES6	DNA gyrase subunit B	gyrB		P24186	P24186	Bifunctional protein FolD;Methylenetetrahydrofolate dehydrogenase;Methenyltetrahydrofolate cyclohydrolase	folD
P11349	P11349	Respiratory nitrate reductase 1 beta chain	narH		P0AEU7	P0AEU7	Chaperone protein Skp	skp		P24188	P24188	UPF0176 protein YceA	yceA
P11454	P11454	Enterobactin synthase component F	entF		P0AEW6	P0AEW6	Inosine-guanosine kinase	gsk		P24203	P24203	Uncharacterized GTP-binding protein YjiA	yjiA
P11557	P11557	Cell division protein DamX	damX		P0AEX9	P0AEX9	Maltose-binding periplasmic protein	malE		P24251	P24251	Sigma factor-binding protein Crl	crl
P11875	P11875	Arginine--tRNA ligase	argS		P0AEZ3	P0AEZ3	Septum site-determining protein MinD	minD		P25516	P25516	Aconitate hydratase A	acnA
P12295	P12295	Uracil-DNA glycosylase	ung		P0AEZ9	P0AEZ9	Molybdenum cofactor biosynthesis protein B	moaB		P25539	P25539	Riboflavin biosynthesis protein RibD;Diaminohydroxyphosphoribosylaminopyrimidine deaminase;5-amino-6-(5-phosphoribosylamino)uracil reductase	ribD
P12758	P12758	Uridine phosphorylase	udp		P0AF03	P0AF03	Molybdopterin adenylyltransferase	mog		P25553	P25553	Lactaldehyde dehydrogenase	aldA
P13009	P13009	Methionine synthase	metH		P0AF08	P0AF08	Protein mrp	mrp		P25665	P25665	5-methyltetrahydropteroyltriglutamate--homocysteine methyltransferase	metE
P13024	P13024	Protein FdhE	fdhE		P0AF12	P0AF12	5-methylthioadenosine/S-adenosylhomocysteine nucleosidase	mtnN		P25714	P25714	Membrane protein insertase YidC	yidC
P13029	P13029	Catalase-peroxidase	katG		P0AF18	P0AF18	N-acetylglucosamine-6-phosphate deacetylase	nagA		P25888	P25888	ATP-dependent RNA helicase RhlE	rhlE
P13033	P13033	Anaerobic glycerol-3-phosphate dehydrogenase subunit B	glpB		P0AF20	P0AF20	N-acetylglucosamine repressor	nagC		P25889	P25889	NAD-dependent dihydropyrimidine dehydrogenase subunit PreA	preA
P13035	P13035	Aerobic glycerol-3-phosphate dehydrogenase	glpD		P0AF24	P0AF24	Ribonucleotide monophosphatase NagD	nagD		P26616	P26616	NAD-dependent malic enzyme	maeA
P13445	P13445	RNA polymerase sigma factor RpoS	rpoS		P0AF26	P0AF26	Nitrate reductase molybdenum cofactor assembly chaperone NarJ	narJ		P26646	P26646	Probable acrylyl-CoA reductase AcuI	acuI
P14081	P14081	Selenocysteine-specific elongation factor	selB		P0AF36	P0AF36	Cell division protein ZapB	zapB		P27240	P27240	Lipopolysaccharide core heptose(II) kinase RfaY	rfaY
P15005	P15005	5-methylcytosine-specific restriction enzyme B	mcrB		P0AF90	P0AF90	Regulator of ribonuclease activity B	rraB		P27248	P27248	Aminomethyltransferase	gcvT
P15034	P15034	Xaa-Pro aminopeptidase	pepP		P0AF93	P0AF93	2-iminobutanoate/2-iminopropanoate deaminase	ridA		P27298	P27298	Oligopeptidase A	prlC
P15038	P15038	Helicase IV	helD		P0AFC7	P0AFC7	NADH-quinone oxidoreductase subunit B	nuoB		P27302	P27302	Transketolase 1	tktA
P15042	P15042	DNA ligase	ligA		P0AFD1	P0AFD1	NADH-quinone oxidoreductase subunit E	nuoE		P27306	P27306	Soluble pyridine nucleotide transhydrogenase	sthA
P15082	P15082	Glucitol operon repressor	srlR		P0AFD6	P0AFD6	NADH-quinone oxidoreductase subunit I	nuoI		P27431	P27431	50S ribosomal protein L16 arginine hydroxylase	roxA
P15254	P15254	Phosphoribosylformylglycinamidine synthase	purL		P0AFF6	P0AFF6	Transcription termination/antitermination protein NusA	nusA		P27434	P27434	Cytoskeleton protein RodZ	rodZ
P15288	P15288	Cytosol non-specific dipeptidase	pepD		P0AFG0	P0AFG0	Transcription termination/antitermination protein NusG	nusG		P27550	P27550	Acetyl-coenzyme A synthetase	acs
P15977	P15977	4-alpha-glucanotransferase	malQ		P0AFG3	P0AFG3	2-oxoglutarate dehydrogenase E1 component	sucA		P27833	P27833	dTDP-4-amino-4,6-dideoxygalactose transaminase	rffA
P16456	P16456	Selenide, water dikinase	selD		P0AFG6	P0AFG6	Dihydrolipoyllysine-residue succinyltransferase component of 2-oxoglutarate dehydrogenase complex	sucB		P27848	P27848	Pyridoxal phosphate phosphatase YigL	yigL
P16659	P16659	Proline--tRNA ligase	proS		P0AFG8	P0AFG8	Pyruvate dehydrogenase E1 component	aceE		P28304	P28304	Quinone oxidoreductase 1	qorA
P17115	P17115	Arabinose 5-phosphate isomerase GutQ	gutQ		P0AFI2	P0AFI2	DNA topoisomerase 4 subunit A	parC		P28635	P28635	D-methionine-binding lipoprotein MetQ	metQ
P17169	P17169	Glutamine--fructose-6-phosphate aminotransferase [isomerizing]	glmS		P0AFI5	P0AFI5	D-alanyl-D-alanine endopeptidase	pbpG		P28904	P28904	Trehalose-6-phosphate hydrolase	treC
P17846	P17846	Sulfite reductase [NADPH] hemoprotein beta-component	cysI		P0AFI7	P0AFI7	Pyridoxine/pyridoxamine 5-phosphate oxidase	pdxH		P29680	P29680	Uroporphyrinogen decarboxylase	hemE
P17952	P17952	UDP-N-acetylmuramate--L-alanine ligase	murC		P0AFK0	P0AFK0	Metalloprotease PmbA	pmbA		P30744;P42630	P30744	L-serine dehydratase 2	sdaB
P17993	P17993	Ubiquinone biosynthesis O-methyltransferase	ubiG		P0AFK9	P0AFK9	Spermidine/putrescine-binding periplasmic protein	potD		P30850	P30850	Exoribonuclease 2	rnb
P18133	P18133	Nicotinate phosphoribosyltransferase	pncB		P0AFL3	P0AFL3	Peptidyl-prolyl cis-trans isomerase A	ppiA		P30871	P30871	Inorganic triphosphatase	ygiF
P18775	P18775	Dimethyl sulfoxide reductase DmsA	dmsA		P0AFL6	P0AFL6	Exopolyphosphatase	ppx		P30958	P30958	Transcription-repair-coupling factor	mfd
P18843	P18843	NH(3)-dependent NAD(+) synthetase	nadE		P0AFP6	P0AFP6	Putative GTP cyclohydrolase 1 type 2	ybgI		P31120	P31120	Phosphoglucosamine mutase	glmM
P19926	P19926	Glucose-1-phosphatase	agp		P0AFQ7	P0AFQ7	Uncharacterized deoxyribonuclease YcfH	ycfH		P31142	P31142	3-mercaptopyruvate sulfurtransferase	sseA
P20083	P20083	DNA topoisomerase 4 subunit B	parE		P0AFR4	P0AFR4	Uncharacterized protein YciO	yciO		P31663	P31663	Pantothenate synthetase	panC
P21151	P21151	3-ketoacyl-CoA thiolase	fadA		P0AFS3	P0AFS3	Dihydrofolate reductase FolM	folM		P31808	P31808	Uncharacterized oxidoreductase YciK	yciK
P21165	P21165	Xaa-Pro dipeptidase	pepQ		P0AFU8	P0AFU8	Riboflavin synthase	ribC		P31979	P31979	NADH-quinone oxidoreductase subunit F	nuoF
P21169	P21169	Ornithine decarboxylase, constitutive	speC		P0AFW4	P0AFW4	Regulator of nucleoside diphosphate kinase	rnk		P32132	P32132	GTP-binding protein TypA/BipA	typA
P21170	P21170	Biosynthetic arginine decarboxylase	speA		P0AFW8	P0AFW8	Protein rof	rof		P32176	P32176	Formate dehydrogenase-O major subunit	fdoG
P21177	P21177	Fatty acid oxidation complex subunit alpha;Enoyl-CoA hydratase/Delta(3)-cis-Delta(2)-trans-enoyl-CoA isomerase/3-hydroxybutyryl-CoA epimerase;3-hydroxyacyl-CoA dehydrogenase	fadB		P0AFY8	P0AFY8	Negative modulator of initiation of replication	seqA		P32695	P32695	tRNA-dihydrouridine synthase A	dusA
P21499	P21499	Ribonuclease R	rnr		P0AFZ3	P0AFZ3	Stringent starvation protein B	sspB		P33195	P33195	Glycine dehydrogenase (decarboxylating)	gcvP
P21507	P21507	ATP-dependent RNA helicase SrmB	srmB		P0AG16	P0AG16	Amidophosphoribosyltransferase	purF		P33232	P33232	L-lactate dehydrogenase	lldD
P21513	P21513	Ribonuclease E	rne		P0AG24	P0AG24	Bifunctional (p)ppGpp synthase/hydrolase SpoT;GTP pyrophosphokinase;Guanosine-3,5-bis(diphosphate) 3-pyrophosphohydrolase	spoT		P33599	P33599	NADH-quinone oxidoreductase subunit C/D	nuoC
P21599	P21599	Pyruvate kinase II	pykA		P0AG27	P0AG27	Uncharacterized protein YibN	yibN		P33602	P33602	NADH-quinone oxidoreductase subunit G	nuoG
P21829	P21829	Pyridoxal phosphate phosphatase YbhA	ybhA		P0AG30	P0AG30	Transcription termination factor Rho	rho		P33920	P33920	Nucleoid-associated protein YejK	yejK
P21888	P21888	Cysteine--tRNA ligase	cysS		P0AG40	P0AG40	Riboflavin biosynthesis protein RibF;Riboflavin kinase;FMN adenylyltransferase	ribF		P33940	P33940	Malate:quinone oxidoreductase	mqo
P21889	P21889	Aspartate--tRNA ligase	aspS		P0AG44	P0AG44	50S ribosomal protein L17	rplQ		P35340	P35340	Alkyl hydroperoxide reductase subunit F	ahpF
P21893	P21893	Single-stranded-DNA-specific exonuclease RecJ	recJ		P0AG48	P0AG48	50S ribosomal protein L21	rplU		P36672	P36672	PTS system trehalose-specific EIIBC component;Trehalose-specific phosphotransferase enzyme IIB component;Trehalose permease IIC component	treB
P22106	P22106	Asparagine synthetase B [glutamine-hydrolyzing]	asnB		P0AG51	P0AG51	50S ribosomal protein L30	rpmD		P36680	P36680	Cell division protein ZapD	zapD
P22259	P22259	Phosphoenolpyruvate carboxykinase [ATP]	pckA		P0AG55	P0AG55	50S ribosomal protein L6	rplF		P36683	P36683	Aconitate hydratase B	acnB
P22333	P22333	Adenosine deaminase	add		P0AG59	P0AG59	30S ribosomal protein S14	rpsN		P36767	P36767	Recombination-associated protein RdgC	rdgC
P22523	P22523	Chromosome partition protein MukB	mukB		P0AG63	P0AG63	30S ribosomal protein S17	rpsQ		P36879	P36879	Uncharacterized ABC transporter ATP-binding protein YadG	yadG
P22524	P22524	Chromosome partition protein MukE	mukE		P0AG67	P0AG67	30S ribosomal protein S1	rpsA		P36938	P36938	Phosphoglucomutase	pgm
P22564	P22564	Non-specific ribonucleoside hydrolase RihC	rihC		P0AG86	P0AG86	Protein-export protein SecB	secB		P36979	P36979	Dual-specificity RNA methyltransferase RlmN	rlmN
P22634	P22634	Glutamate racemase	murI		P0AG90	P0AG90	Protein translocase subunit SecD	secD		P37051	P37051	Formyltetrahydrofolate deformylase	purU
P23003	P23003	tRNA/tmRNA (uracil-C(5))-methyltransferase	trmA		P0AG99	P0AG99	Protein-export membrane protein SecG	secG		P37095	P37095	Peptidase B	pepB
P23256	P23256	Protein MalY;Cystathionine beta-lyase MalY;Maltose regulon modulator	malY		P0AGA2	P0AGA2	Protein translocase subunit SecY	secY		P37177	P37177	Phosphoenolpyruvate-protein phosphotransferase PtsP	ptsP
P23524	P23524	Glycerate 2-kinase	garK		P0AGB0	P0AGB0	Phosphoserine phosphatase	serB		P37188	P37188	Galactitol-specific phosphotransferase enzyme IIB component	gatB
P23538	P23538	Phosphoenolpyruvate synthase	ppsA		P0AGD3	P0AGD3	Superoxide dismutase [Fe]	sodB		P37194	P37194	Outer membrane protein slp	slp
P23721	P23721	Phosphoserine aminotransferase	serC		P0AGD7	P0AGD7	Signal recognition particle protein	ffh		P37342	P37342	Uncharacterized protein YjjI	yjjI
P23827	P23827	Ecotin	eco		P0AGE0	P0AGE0	Single-stranded DNA-binding protein	ssb		P37349	P37349	PTS-dependent dihydroxyacetone kinase, phosphotransferase subunit DhaM;Phosphocarrier protein HPr;Phosphotransferase enzyme IIA component	dhaM
P23830	P23830	CDP-diacylglycerol--serine O-phosphatidyltransferase	pssA		P0AGE9	P0AGE9	Succinyl-CoA ligase [ADP-forming] subunit alpha	sucD		P37440	P37440	Oxidoreductase UcpA	ucpA
P23836	P23836	Transcriptional regulatory protein PhoP	phoP		P0AGF6	P0AGF6	L-threonine dehydratase catabolic TdcB	tdcB		P37685	P37685	Aldehyde dehydrogenase B	aldB
P23839	P23839	UPF0701 protein YicC	yicC		P0AGG0	P0AGG0	Thiamine-monophosphate kinase	thiL		P37689	P37689	2,3-bisphosphoglycerate-independent phosphoglycerate mutase	gpmI
P23843	P23843	Periplasmic oligopeptide-binding protein	oppA		P0AGG2	P0AGG2	Acyl-CoA thioesterase 2	tesB		P37692	P37692	ADP-heptose--LPS heptosyltransferase 2	rfaF
P23845	P23845	Sulfate adenylyltransferase subunit 1	cysN		P0AGG4	P0AGG4	Thioredoxin-2	trxC		P37744	P37744	Glucose-1-phosphate thymidylyltransferase 1	rmlA1
P23865	P23865	Tail-specific protease	prc		P0AGG8	P0AGG8	Metalloprotease TldD	tldD		P37745	P37745	dTDP-4-dehydrorhamnose 3,5-epimerase	rfbC
P23869	P23869	Peptidyl-prolyl cis-trans isomerase B	ppiB		P0AGJ2	P0AGJ2	tRNA (guanosine(18)-2-O)-methyltransferase	trmH		P37747	P37747	UDP-galactopyranose mutase	glf
P23871	P23871	Ferrochelatase	hemH		P0AGJ5	P0AGJ5	Uncharacterized tRNA/rRNA methyltransferase YfiF	yfiF		P37749	P37749	Beta-1,6-galactofuranosyltransferase WbbI	wbbI
P23882	P23882	Methionyl-tRNA formyltransferase	fmt		P0AGJ9	P0AGJ9	Tyrosine--tRNA ligase	tyrS		P37751	P37751	Putative glycosyltransferase WbbK	wbbK
P23893	P23893	Glutamate-1-semialdehyde 2,1-aminomutase	hemL		P0AGK4	P0AGK4	RNA-binding protein YhbY	yhbY		P37759	P37759	dTDP-glucose 4,6-dehydratase 1	rfbB
P23909	P23909	DNA mismatch repair protein MutS	mutS		P0AGK8	P0AGK8	HTH-type transcriptional regulator IscR	iscR		P37760	P37760	dTDP-4-dehydrorhamnose reductase	rfbD
P24182	P24182	Biotin carboxylase	accC		P0AGL7	P0AGL7	Ribosomal RNA small subunit methyltransferase E	rsmE		P37765	P37765	Ribosomal large subunit pseudouridine synthase B	rluB
P24183	P24183	Formate dehydrogenase, nitrate-inducible, major subunit	fdnG		P0C018	P0C018	50S ribosomal protein L18	rplR		P37773	P37773	UDP-N-acetylmuramate--L-alanyl-gamma-D-glutamyl-meso-2,6-diaminoheptandioate ligase	mpl
P24186	P24186	Bifunctional protein FolD;Methylenetetrahydrofolate dehydrogenase;Methenyltetrahydrofolate cyclohydrolase	folD		P0C0L9	P0C0L9	Protein IscX	iscX		P37903	P37903	Universal stress protein F	uspF
P24188	P24188	UPF0176 protein YceA	yceA		P0C0R7	P0C0R7	Ribosomal RNA large subunit methyltransferase E	rlmE		P38521	P38521	Uncharacterized protein YggL	yggL
P24202	P24202	Mrr restriction system protein	mrr		P0C0V0	P0C0V0	Periplasmic serine endoprotease DegP	degP		P39099	P39099	Periplasmic pH-dependent serine endoprotease DegQ	degQ
P24203	P24203	Uncharacterized GTP-binding protein YjiA	yjiA		P0C8J6	P0C8J6	D-tagatose-1,6-bisphosphate aldolase subunit GatY	gatY		P39172	P39172	High-affinity zinc uptake system protein ZnuA	znuA
P24251	P24251	Sigma factor-binding protein Crl	crl		P0CE48;P0CE47	P0CE48;P0CE47	Elongation factor Tu 2;Elongation factor Tu 1	tufB;tufA		P39173	P39173	Putative glucose-6-phosphate 1-epimerase	yeaD
P24255	P24255	RNA polymerase sigma-54 factor	rpoN		P0CG19	P0CG19	Inactive ribonuclease PH	rph		P39177	P39177	Universal stress protein G	uspG
P24554	P24554	DNA repair protein RadA	radA		P0DMC7	P0DMC7	Transcriptional regulatory protein RcsB	rcsB		P39199	P39199	50S ribosomal protein L3 glutamine methyltransferase	prmB
P25437	P25437	S-(hydroxymethyl)glutathione dehydrogenase	frmA		P10121	P10121	Signal recognition particle receptor FtsY	ftsY		P39280	P39280	L-lysine 2,3-aminomutase	epmB
P25519	P25519	GTPase HflX	hflX		P10378	P10378	Enterobactin synthase component E	entE		P39353	P39353	Uncharacterized oxidoreductase YjhC	yjhC
P25522	P25522	tRNA modification GTPase MnmE	mnmE		P10408	P10408	Protein translocase subunit SecA	secA		P39356	P39356	Uncharacterized transcriptional regulator YjhU	yjhU
P25535	P25535	2-octaprenylphenol hydroxylase	ubiI		P10441	P10441	Lipid-A-disaccharide synthase	lpxB		P39396	P39396	Inner membrane protein YjiY	yjiY
P25539	P25539	Riboflavin biosynthesis protein RibD;Diaminohydroxyphosphoribosylaminopyrimidine deaminase;5-amino-6-(5-phosphoribosylamino)uracil reductase	ribD		P10903	P10903	Nitrate/nitrite transporter NarK	narK		P39406	P39406	Ribosomal RNA small subunit methyltransferase C	rsmC
P25552	P25552	Guanosine-5-triphosphate,3-diphosphate pyrophosphatase	gppA		P11349	P11349	Respiratory nitrate reductase 1 beta chain	narH		P39829	P39829	D-galactarate dehydratase	garD
P25553	P25553	Lactaldehyde dehydrogenase	aldA		P11454	P11454	Enterobactin synthase component F	entF		P39831	P39831	NADP-dependent 3-hydroxy acid dehydrogenase YdfG	ydfG
P25665	P25665	5-methyltetrahydropteroyltriglutamate--homocysteine methyltransferase	metE		P11557	P11557	Cell division protein DamX	damX		P42596	P42596	Ribosomal RNA large subunit methyltransferase G	rlmG
P25714	P25714	Membrane protein insertase YidC	yidC		P11875	P11875	Arginine--tRNA ligase	argS		P42599	P42599	Uncharacterized oxidoreductase YgjR	ygjR
P25740	P25740	Lipopolysaccharide core biosynthesis protein RfaG	rfaG		P11880	P11880	UDP-N-acetylmuramoyl-tripeptide--D-alanyl-D-alanine ligase	murF		P42641	P42641	GTPase ObgE/CgtA	obgE
P25746	P25746	High frequency lysogenization protein HflD	hflD		P12008	P12008	Chorismate synthase	aroC		P43329	P43329	ATP-dependent RNA helicase HrpA	hrpA
P25888	P25888	ATP-dependent RNA helicase RhlE	rhlE		P12281	P12281	Molybdopterin molybdenumtransferase	moeA		P43672	P43672	ABC transporter ATP-binding protein uup	uup
P25889	P25889	NAD-dependent dihydropyrimidine dehydrogenase subunit PreA	preA		P12295	P12295	Uracil-DNA glycosylase	ung		P45425	P45425	N-acetylmannosamine kinase	nanK
P25906	P25906	Putative oxidoreductase YdbC	ydbC		P12758	P12758	Uridine phosphorylase	udp		P45464	P45464	Penicillin-binding protein activator LpoA	lpoA
P26616	P26616	NAD-dependent malic enzyme	maeA		P13009	P13009	Methionine synthase	metH		P45523	P45523	FKBP-type peptidyl-prolyl cis-trans isomerase FkpA	fkpA
P26646	P26646	Probable acrylyl-CoA reductase AcuI	acuI		P13024	P13024	Protein FdhE	fdhE		P45577	P45577	RNA chaperone ProQ	proQ
P27248	P27248	Aminomethyltransferase	gcvT		P13029	P13029	Catalase-peroxidase	katG		P45578	P45578	S-ribosylhomocysteine lyase	luxS
P27249	P27249	Bifunctional uridylyltransferase/uridylyl-removing enzyme;[Protein-PII] uridylyltransferase;[Protein-PII]-UMP uridylyl-removing enzyme	glnD		P13033	P13033	Anaerobic glycerol-3-phosphate dehydrogenase subunit B	glpB		P45748	P45748	Threonylcarbamoyl-AMP synthase	tsaC
P27278	P27278	Trifunctional NAD biosynthesis/regulator protein NadR;Transcriptional regulator NadR;Nicotinamide mononucleotide adenylyltransferase;Ribosylnicotinamide kinase	nadR		P13035	P13035	Aerobic glycerol-3-phosphate dehydrogenase	glpD		P46118	P46118	HTH-type transcriptional regulator HexR	hexR
P27298	P27298	Oligopeptidase A	prlC		P13445	P13445	RNA polymerase sigma factor RpoS	rpoS		P46837	P46837	Protein YhgF	yhgF
P27302	P27302	Transketolase 1	tktA		P14081	P14081	Selenocysteine-specific elongation factor	selB		P46853	P46853	Uncharacterized oxidoreductase YhhX	yhhX
P27306	P27306	Soluble pyridine nucleotide transhydrogenase	sthA		P14294	P14294	DNA topoisomerase 3	topB		P51025	P51025	S-formylglutathione hydrolase FrmB	frmB
P27431	P27431	50S ribosomal protein L16 arginine hydroxylase	roxA		P14900	P14900	UDP-N-acetylmuramoylalanine--D-glutamate ligase	murD		P52643	P52643	D-lactate dehydrogenase	ldhA
P27434	P27434	Cytoskeleton protein RodZ	rodZ		P15005	P15005	5-methylcytosine-specific restriction enzyme B	mcrB		P52697	P52697	6-phosphogluconolactonase	pgl
P27829	P27829	UDP-N-acetyl-D-mannosamine dehydrogenase	wecC		P15034	P15034	Xaa-Pro aminopeptidase	pepP		P60240	P60240	RNA polymerase-associated protein RapA	rapA
P27830	P27830	dTDP-glucose 4,6-dehydratase 2	rffG		P15038	P15038	Helicase IV	helD		P60293	P60293	Chromosome partition protein MukF	mukF
P27833	P27833	dTDP-4-amino-4,6-dideoxygalactose transaminase	rffA		P15042	P15042	DNA ligase	ligA		P60390	P60390	Ribosomal RNA small subunit methyltransferase H	rsmH
P27848	P27848	Pyridoxal phosphate phosphatase YigL	yigL		P15047	P15047	2,3-dihydro-2,3-dihydroxybenzoate dehydrogenase	entA		P60422	P60422	50S ribosomal protein L2	rplB
P28248	P28248	Deoxycytidine triphosphate deaminase	dcd		P15067	P15067	Glycogen debranching enzyme	glgX		P60438	P60438	50S ribosomal protein L3	rplC
P28304	P28304	Quinone oxidoreductase 1	qorA		P15082	P15082	Glucitol operon repressor	srlR		P60546	P60546	Guanylate kinase	gmk
P28635	P28635	D-methionine-binding lipoprotein MetQ	metQ		P15254	P15254	Phosphoribosylformylglycinamidine synthase	purL		P60560	P60560	GMP reductase	guaC
P28903	P28903	Anaerobic ribonucleoside-triphosphate reductase	nrdD		P15288	P15288	Cytosol non-specific dipeptidase	pepD		P60624	P60624	50S ribosomal protein L24	rplX
P28904	P28904	Trehalose-6-phosphate hydrolase	treC		P15723	P15723	Deoxyguanosinetriphosphate triphosphohydrolase	dgt		P60651	P60651	Agmatinase	speB
P29680	P29680	Uroporphyrinogen decarboxylase	hemE		P15770	P15770	Shikimate dehydrogenase (NADP(+))	aroE		P60716	P60716	Lipoyl synthase	lipA
P29745	P29745	Peptidase T	pepT		P15977	P15977	4-alpha-glucanotransferase	malQ		P60723	P60723	50S ribosomal protein L4	rplD
P30014	P30014	Ribonuclease T	rnt		P16095	P16095	L-serine dehydratase 1	sdaA		P60757	P60757	ATP phosphoribosyltransferase	hisG
P30178	P30178	Uncharacterized oxidoreductase YbiC	ybiC		P16456	P16456	Selenide, water dikinase	selD		P60785	P60785	Elongation factor 4	lepA
P30744;P42630	P30744	L-serine dehydratase 2	sdaB		P16528	P16528	Acetate operon repressor	iclR		P60906	P60906	Histidine--tRNA ligase	hisS
P30850	P30850	Exoribonuclease 2	rnb		P16659	P16659	Proline--tRNA ligase	proS		P61175	P61175	50S ribosomal protein L22	rplV
P30871	P30871	Inorganic triphosphatase	ygiF		P17109	P17109	2-succinyl-5-enolpyruvyl-6-hydroxy-3-cyclohexene-1-carboxylate synthase	menD		P61517	P61517	Carbonic anhydrase 2	can
P30958	P30958	Transcription-repair-coupling factor	mfd		P17115	P17115	Arabinose 5-phosphate isomerase GutQ	gutQ		P61714	P61714	6,7-dimethyl-8-ribityllumazine synthase	ribE
P31057	P31057	3-methyl-2-oxobutanoate hydroxymethyltransferase	panB		P17117	P17117	Oxygen-insensitive NADPH nitroreductase	nfsA		P61887	P61887	Glucose-1-phosphate thymidylyltransferase 2	rmlA2
P31120	P31120	Phosphoglucosamine mutase	glmM		P17169	P17169	Glutamine--fructose-6-phosphate aminotransferase [isomerizing]	glmS		P61889	P61889	Malate dehydrogenase	mdh
P31142	P31142	3-mercaptopyruvate sulfurtransferase	sseA		P17802	P17802	A/G-specific adenine glycosylase	mutY		P61949	P61949	Flavodoxin-1	fldA
P31224	P31224	Multidrug efflux pump subunit AcrB	acrB		P17888	P17888	Primosomal protein N	priA		P62399	P62399	50S ribosomal protein L5	rplE
P31663	P31663	Pantothenate synthetase	panC		P17952	P17952	UDP-N-acetylmuramate--L-alanine ligase	murC		P62620	P62620	4-hydroxy-3-methylbut-2-en-1-yl diphosphate synthase (flavodoxin)	ispG
P31808	P31808	Uncharacterized oxidoreductase YciK	yciK		P17993	P17993	Ubiquinone biosynthesis O-methyltransferase	ubiG		P62707	P62707	2,3-bisphosphoglycerate-dependent phosphoglycerate mutase	gpmA
P31979	P31979	NADH-quinone oxidoreductase subunit F	nuoF		P18133	P18133	Nicotinate phosphoribosyltransferase	pncB		P62768	P62768	UPF0325 protein YaeH	yaeH
P32132	P32132	GTP-binding protein TypA/BipA	typA		P18775	P18775	Dimethyl sulfoxide reductase DmsA	dmsA		P63020	P63020	Fe/S biogenesis protein NfuA	nfuA
P32134	P32134	Uncharacterized protein YihM	yihM		P18843	P18843	NH(3)-dependent NAD(+) synthetase	nadE		P63224	P63224	Phosphoheptose isomerase	gmhA
P32144	P32144	Uncharacterized HTH-type transcriptional regulator YihW	yihW		P19624	P19624	4-hydroxythreonine-4-phosphate dehydrogenase	pdxA		P63284	P63284	Chaperone protein ClpB	clpB
P32176	P32176	Formate dehydrogenase-O major subunit	fdoG		P19926	P19926	Glucose-1-phosphatase	agp		P63386	P63386	Probable phospholipid import ATP-binding protein MlaF	mlaF
P32684	P32684	Ribosomal large subunit pseudouridine synthase F	rluF		P20083	P20083	DNA topoisomerase 4 subunit B	parE		P63417	P63417	Uncharacterized N-acetyltransferase YhbS	yhbS
P32712	P32712	Formate-dependent nitrite reductase complex subunit NrfG	nrfG		P21151	P21151	3-ketoacyl-CoA thiolase	fadA		P64554	P64554	7-carboxy-7-deazaguanine synthase	queE
P33195	P33195	Glycine dehydrogenase (decarboxylating)	gcvP		P21165	P21165	Xaa-Pro dipeptidase	pepQ		P64581	P64581	Uncharacterized protein YqjD	yqjD
P33232	P33232	L-lactate dehydrogenase	lldD		P21169	P21169	Ornithine decarboxylase, constitutive	speC		P64604	P64604	Probable phospholipid ABC transporter-binding protein MlaD	mlaD
P33599	P33599	NADH-quinone oxidoreductase subunit C/D	nuoC		P21170	P21170	Biosynthetic arginine decarboxylase	speA		P64636	P64636	GMP/IMP nucleotidase YrfG	yrfG
P33602	P33602	NADH-quinone oxidoreductase subunit G	nuoG		P21177	P21177	Fatty acid oxidation complex subunit alpha;Enoyl-CoA hydratase/Delta(3)-cis-Delta(2)-trans-enoyl-CoA isomerase/3-hydroxybutyryl-CoA epimerase;3-hydroxyacyl-CoA dehydrogenase	fadB		P67087	P67087	Ribosomal RNA small subunit methyltransferase I	rsmI
P33643	P33643	Ribosomal large subunit pseudouridine synthase D	rluD		P21499	P21499	Ribonuclease R	rnr		P67910	P67910	ADP-L-glycero-D-manno-heptose-6-epimerase	hldD
P33667	P33667	tRNA 2-selenouridine synthase	selU		P21507	P21507	ATP-dependent RNA helicase SrmB	srmB		P68066	P68066	Autonomous glycyl radical cofactor	grcA
P33920	P33920	Nucleoid-associated protein YejK	yejK		P21513	P21513	Ribonuclease E	rne		P68187	P68187	Maltose/maltodextrin import ATP-binding protein MalK	malK
P33937	P33937	Periplasmic nitrate reductase	napA		P21517	P21517	Maltodextrin glucosidase	malZ		P68206	P68206	UPF0337 protein YjbJ	yjbJ
P33940	P33940	Malate:quinone oxidoreductase	mqo		P21599	P21599	Pyruvate kinase II	pykA		P68679	P68679	30S ribosomal protein S21	rpsU
P35340	P35340	Alkyl hydroperoxide reductase subunit F	ahpF		P21829	P21829	Pyridoxal phosphate phosphatase YbhA	ybhA		P68767	P68767	Cytosol aminopeptidase	pepA
P36672	P36672	PTS system trehalose-specific EIIBC component;Trehalose-specific phosphotransferase enzyme IIB component;Trehalose permease IIC component	treB		P21888	P21888	Cysteine--tRNA ligase	cysS		P68919	P68919	50S ribosomal protein L25	rplY
P36680	P36680	Cell division protein ZapD	zapD		P21889	P21889	Aspartate--tRNA ligase	aspS		P69222	P69222	Translation initiation factor IF-1	infA
P36683	P36683	Aconitate hydratase B	acnB		P22106	P22106	Asparagine synthetase B [glutamine-hydrolyzing]	asnB		P69441	P69441	Adenylate kinase	adk
P36767	P36767	Recombination-associated protein RdgC	rdgC		P22188	P22188	UDP-N-acetylmuramoyl-L-alanyl-D-glutamate--2,6-diaminopimelate ligase	murE		P69503	P69503	Adenine phosphoribosyltransferase	apt
P36879	P36879	Uncharacterized ABC transporter ATP-binding protein YadG	yadG		P22255	P22255	3(2),5-bisphosphate nucleotidase CysQ	cysQ		P69776	P69776	Major outer membrane lipoprotein Lpp	lpp
P36929	P36929	Ribosomal RNA small subunit methyltransferase B	rsmB		P22256	P22256	4-aminobutyrate aminotransferase GabT	gabT		P69783	P69783	Glucose-specific phosphotransferase enzyme IIA component	crr
P36938	P36938	Phosphoglucomutase	pgm		P22259	P22259	Phosphoenolpyruvate carboxykinase [ATP]	pckA		P69786	P69786	PTS system glucose-specific EIICB component;Glucose permease IIC component;Glucose-specific phosphotransferase enzyme IIB component	ptsG
P36979	P36979	Dual-specificity RNA methyltransferase RlmN	rlmN		P22333	P22333	Adenosine deaminase	add		P69797	P69797	PTS system mannose-specific EIIAB component;Mannose-specific phosphotransferase enzyme IIA component;Mannose-specific phosphotransferase enzyme IIB component	manX
P37051	P37051	Formyltetrahydrofolate deformylase	purU		P22523	P22523	Chromosome partition protein MukB	mukB		P69801	P69801	Mannose permease IIC component	manY
P37052	P37052	UPF0225 protein YchJ	ychJ		P22524	P22524	Chromosome partition protein MukE	mukE		P69805	P69805	Mannose permease IID component	manZ
P37095	P37095	Peptidase B	pepB		P22564	P22564	Non-specific ribonucleoside hydrolase RihC	rihC		P69828	P69828	Galactitol-specific phosphotransferase enzyme IIA component	gatA
P37177	P37177	Phosphoenolpyruvate-protein phosphotransferase PtsP	ptsP		P22634	P22634	Glutamate racemase	murI		P69829	P69829	Nitrogen regulatory protein	ptsN
P37188	P37188	Galactitol-specific phosphotransferase enzyme IIB component	gatB		P22939	P22939	Farnesyl diphosphate synthase	ispA		P69831	P69831	Galactitol permease IIC component	gatC
P37342	P37342	Uncharacterized protein YjjI	yjjI		P23003	P23003	tRNA/tmRNA (uracil-C(5))-methyltransferase	trmA		P69874	P69874	Spermidine/putrescine import ATP-binding protein PotA	potA
P37344	P37344	Psp operon transcriptional activator	pspF		P23256	P23256	Protein MalY;Cystathionine beta-lyase MalY;Maltose regulon modulator	malY		P69910;P69908	P69910;P69908	Glutamate decarboxylase beta;Glutamate decarboxylase alpha	gadB;gadA
P37349	P37349	PTS-dependent dihydroxyacetone kinase, phosphotransferase subunit DhaM;Phosphocarrier protein HPr;Phosphotransferase enzyme IIA component	dhaM		P23331	P23331	Thymidine kinase	tdk		P69924	P69924	Ribonucleoside-diphosphate reductase 1 subunit beta	nrdB
P37440	P37440	Oxidoreductase UcpA	ucpA		P23524	P23524	Glycerate 2-kinase	garK		P75728	P75728	2-octaprenyl-3-methyl-6-methoxy-1,4-benzoquinol hydroxylase	ubiF
P37613	P37613	PanD maturation factor	panM		P23538	P23538	Phosphoenolpyruvate synthase	ppsA		P75828	P75828	Uncharacterized protein YbjD	ybjD
P37634	P37634	Ribosomal RNA large subunit methyltransferase J	rlmJ		P23721	P23721	Phosphoserine aminotransferase	serC		P75829	P75829	Uncharacterized protein YbjX	ybjX
P37666	P37666	Glyoxylate/hydroxypyruvate reductase B	ghrB		P23827	P23827	Ecotin	eco		P75838	P75838	Ribosomal protein S12 methylthiotransferase accessory factor YcaO	ycaO
P37689	P37689	2,3-bisphosphoglycerate-independent phosphoglycerate mutase	gpmI		P23830	P23830	CDP-diacylglycerol--serine O-phosphatidyltransferase	pssA		P75849	P75849	Uncharacterized protein YcbL	ycbL
P37692	P37692	ADP-heptose--LPS heptosyltransferase 2	rfaF		P23836	P23836	Transcriptional regulatory protein PhoP	phoP		P75863	P75863	Uncharacterized protein YcbX	ycbX
P37744	P37744	Glucose-1-phosphate thymidylyltransferase 1	rmlA1		P23839	P23839	UPF0701 protein YicC	yicC		P75864	P75864	Ribosomal RNA large subunit methyltransferase K/L;23S rRNA m2G2445 methyltransferase;23S rRNA m7G2069 methyltransferase	rlmL
P37745	P37745	dTDP-4-dehydrorhamnose 3,5-epimerase	rfbC		P23843	P23843	Periplasmic oligopeptide-binding protein	oppA		P75867	P75867	Putative Lon protease homolog	ycbZ
P37747	P37747	UDP-galactopyranose mutase	glf		P23845	P23845	Sulfate adenylyltransferase subunit 1	cysN		P75874	P75874	Uncharacterized protein YccU	yccU
P37749	P37749	Beta-1,6-galactofuranosyltransferase WbbI	wbbI		P23865	P23865	Tail-specific protease	prc		P75915	P75915	Chaperone protein YcdY	ycdY
P37751	P37751	Putative glycosyltransferase WbbK	wbbK		P23869	P23869	Peptidyl-prolyl cis-trans isomerase B	ppiB		P75960	P75960	NAD-dependent protein deacylase	cobB
P37759	P37759	dTDP-glucose 4,6-dehydratase 1	rfbB		P23871	P23871	Ferrochelatase	hemH		P75990	P75990	Blue light- and temperature-regulated antirepressor BluF	bluF
P37760	P37760	dTDP-4-dehydrorhamnose reductase	rfbD		P23882	P23882	Methionyl-tRNA formyltransferase	fmt		P76014	P76014	PTS-dependent dihydroxyacetone kinase, ADP-binding subunit DhaL	dhaL
P37765	P37765	Ribosomal large subunit pseudouridine synthase B	rluB		P23893	P23893	Glutamate-1-semialdehyde 2,1-aminomutase	hemL		P76034	P76034	Uncharacterized HTH-type transcriptional regulator YciT	yciT
P37773	P37773	UDP-N-acetylmuramate--L-alanyl-gamma-D-glutamyl-meso-2,6-diaminoheptandioate ligase	mpl		P23909	P23909	DNA mismatch repair protein MutS	mutS		P76055	P76055	tRNA 2-thiocytidine biosynthesis protein TtcA	ttcA
P37903	P37903	Universal stress protein F	uspF		P23917	P23917	Fructokinase	mak		P76116	P76116	Uncharacterized protein YncE	yncE
P38489	P38489	Oxygen-insensitive NAD(P)H nitroreductase	nfsB		P24182	P24182	Biotin carboxylase	accC		P76177	P76177	Protein YdgH	ydgH
P38521	P38521	Uncharacterized protein YggL	yggL		P24183	P24183	Formate dehydrogenase, nitrate-inducible, major subunit	fdnG		P76290	P76290	tRNA (cmo5U34)-methyltransferase	cmoA
P39161	P39161	Uxu operon transcriptional regulator	uxuR		P24186	P24186	Bifunctional protein FolD;Methylenetetrahydrofolate dehydrogenase;Methenyltetrahydrofolate cyclohydrolase	folD		P76344	P76344	Metal-binding protein ZinT	zinT
P39173	P39173	Putative glucose-6-phosphate 1-epimerase	yeaD		P24188	P24188	UPF0176 protein YceA	yceA		P76372	P76372	Chain length determinant protein	wzzB
P39177	P39177	Universal stress protein G	uspG		P24202	P24202	Mrr restriction system protein	mrr		P76440	P76440	NAD-dependent dihydropyrimidine dehydrogenase subunit PreT	preT
P39199	P39199	50S ribosomal protein L3 glutamine methyltransferase	prmB		P24203	P24203	Uncharacterized GTP-binding protein YjiA	yjiA		P76539	P76539	Acetyltransferase YpeA	ypeA
P39280	P39280	L-lysine 2,3-aminomutase	epmB		P24224	P24224	Holo-[acyl-carrier-protein] synthase	acpS		P76558	P76558	NADP-dependent malic enzyme	maeB
P39286	P39286	Putative ribosome biogenesis GTPase RsgA	rsgA		P24230	P24230	ATP-dependent DNA helicase RecG	recG		P76594	P76594	Protein lysine acetyltransferase Pka	pka
P39353	P39353	Uncharacterized oxidoreductase YjhC	yjhC		P24251	P24251	Sigma factor-binding protein Crl	crl		P76658	P76658	Bifunctional protein HldE;D-beta-D-heptose 7-phosphate kinase;D-beta-D-heptose 1-phosphate adenylyltransferase	hldE
P39356	P39356	Uncharacterized transcriptional regulator YjhU	yjhU		P24255	P24255	RNA polymerase sigma-54 factor	rpoN		P77171	P77171	Uncharacterized HTH-type transcriptional regulator YdcI	ydcI
P39396	P39396	Inner membrane protein YjiY	yjiY		P25397	P25397	Tellurite methyltransferase	tehB		P77258	P77258	N-ethylmaleimide reductase	nemA
P39406	P39406	Ribosomal RNA small subunit methyltransferase C	rsmC		P25437	P25437	S-(hydroxymethyl)glutathione dehydrogenase	frmA		P77318	P77318	Uncharacterized sulfatase YdeN	ydeN
P39410	P39410	Putative kinase YjjJ	yjjJ		P25519	P25519	GTPase HflX	hflX		P77395	P77395	Uncharacterized protein YbbN	ybbN
P39411	P39411	Non-canonical purine NTP phosphatase	yjjX		P25522	P25522	tRNA modification GTPase MnmE	mnmE		P77434	P77434	Glutamate-pyruvate aminotransferase AlaC	alaC
P39829	P39829	D-galactarate dehydratase	garD		P25535	P25535	2-octaprenylphenol hydroxylase	ubiI		P77475	P77475	Fructose-1-phosphate phosphatase YqaB	yqaB
P39831	P39831	NADP-dependent 3-hydroxy acid dehydrogenase YdfG	ydfG		P25539	P25539	Riboflavin biosynthesis protein RibD;Diaminohydroxyphosphoribosylaminopyrimidine deaminase;5-amino-6-(5-phosphoribosylamino)uracil reductase	ribD		P77488	P77488	1-deoxy-D-xylulose-5-phosphate synthase	dxs
P40874	P40874	N-methyl-L-tryptophan oxidase	solA		P25552	P25552	Guanosine-5-triphosphate,3-diphosphate pyrophosphatase	gppA		P77552	P77552	Uncharacterized protein YdhQ	ydhQ
P41407	P41407	FMN-dependent NADH-azoreductase	azoR		P25553	P25553	Lactaldehyde dehydrogenase	aldA		P77649	P77649	UPF0061 protein YdiU	ydiU
P42596	P42596	Ribosomal RNA large subunit methyltransferase G	rlmG		P25665	P25665	5-methyltetrahydropteroyltriglutamate--homocysteine methyltransferase	metE		P77689	P77689	FeS cluster assembly protein SufD	sufD
P42599	P42599	Uncharacterized oxidoreductase YgjR	ygjR		P25714	P25714	Membrane protein insertase YidC	yidC		P77718	P77718	tRNA sulfurtransferase	thiI
P42641	P42641	GTPase ObgE/CgtA	obgE		P25740	P25740	Lipopolysaccharide core biosynthesis protein RfaG	rfaG		P77739	P77739	Uncharacterized protein YniA	yniA
P43672	P43672	ABC transporter ATP-binding protein uup	uup		P25745	P25745	tRNA-specific 2-thiouridylase MnmA	mnmA		P77756	P77756	7-cyano-7-deazaguanine synthase	queC
P45425	P45425	N-acetylmannosamine kinase	nanK		P25746	P25746	High frequency lysogenization protein HflD	hflD		P77804	P77804	Protein YdgA	ydgA
P45464	P45464	Penicillin-binding protein activator LpoA	lpoA		P25888	P25888	ATP-dependent RNA helicase RhlE	rhlE		Q46808	Q46808	Uncharacterized protein YqeB	yqeB
P45523	P45523	FKBP-type peptidyl-prolyl cis-trans isomerase FkpA	fkpA		P25889	P25889	NAD-dependent dihydropyrimidine dehydrogenase subunit PreA	preA		Q46851	Q46851	L-glyceraldehyde 3-phosphate reductase	gpr
P45577	P45577	RNA chaperone ProQ	proQ		P25906	P25906	Putative oxidoreductase YdbC	ydbC		Q46861	Q46861	UPF0313 protein YgiQ	ygiQ
P45578	P45578	S-ribosylhomocysteine lyase	luxS		P26616	P26616	NAD-dependent malic enzyme	maeA
P46118	P46118	HTH-type transcriptional regulator HexR	hexR		P26646	P26646	Probable acrylyl-CoA reductase AcuI	acuI
P46837	P46837	Protein YhgF	yhgF		P27127	P27127	Lipopolysaccharide 1,6-galactosyltransferase	rfaB
P51025	P51025	S-formylglutathione hydrolase FrmB	frmB		P27240	P27240	Lipopolysaccharide core heptose(II) kinase RfaY	rfaY
P52037	P52037	Uncharacterized oxidoreductase YgfF	ygfF		P27248	P27248	Aminomethyltransferase	gcvT
P52061	P52061	dITP/XTP pyrophosphatase	rdgB		P27249	P27249	Bifunctional uridylyltransferase/uridylyl-removing enzyme;[Protein-PII] uridylyltransferase;[Protein-PII]-UMP uridylyl-removing enzyme	glnD
P52108	P52108	Transcriptional regulatory protein RstA	rstA		P27278	P27278	Trifunctional NAD biosynthesis/regulator protein NadR;Transcriptional regulator NadR;Nicotinamide mononucleotide adenylyltransferase;Ribosylnicotinamide kinase	nadR
P52643	P52643	D-lactate dehydrogenase	ldhA		P27298	P27298	Oligopeptidase A	prlC
P52647	P52647	Probable pyruvate-flavodoxin oxidoreductase	ydbK		P27302	P27302	Transketolase 1	tktA
P52697	P52697	6-phosphogluconolactonase	pgl		P27306	P27306	Soluble pyridine nucleotide transhydrogenase	sthA
P56258	P56258	TDP-N-acetylfucosamine:lipid II N-acetylfucosaminyltransferase	wecF		P27431	P27431	50S ribosomal protein L16 arginine hydroxylase	roxA
P60240	P60240	RNA polymerase-associated protein RapA	rapA		P27434	P27434	Cytoskeleton protein RodZ	rodZ
P60293	P60293	Chromosome partition protein MukF	mukF		P27550	P27550	Acetyl-coenzyme A synthetase	acs
P60390	P60390	Ribosomal RNA small subunit methyltransferase H	rsmH		P27828	P27828	UDP-N-acetylglucosamine 2-epimerase	wecB
P60422	P60422	50S ribosomal protein L2	rplB		P27829	P27829	UDP-N-acetyl-D-mannosamine dehydrogenase	wecC
P60438	P60438	50S ribosomal protein L3	rplC		P27830	P27830	dTDP-glucose 4,6-dehydratase 2	rffG
P60546	P60546	Guanylate kinase	gmk		P27833	P27833	dTDP-4-amino-4,6-dideoxygalactose transaminase	rffA
P60560	P60560	GMP reductase	guaC		P27838	P27838	Protein CyaY	cyaY
P60595	P60595	Imidazole glycerol phosphate synthase subunit HisH	hisH		P27848	P27848	Pyridoxal phosphate phosphatase YigL	yigL
P60624	P60624	50S ribosomal protein L24	rplX		P28248	P28248	Deoxycytidine triphosphate deaminase	dcd
P60651	P60651	Agmatinase	speB		P28304	P28304	Quinone oxidoreductase 1	qorA
P60664	P60664	Imidazole glycerol phosphate synthase subunit HisF	hisF		P28632	P28632	DNA polymerase III subunit psi	holD
P60716	P60716	Lipoyl synthase	lipA		P28635	P28635	D-methionine-binding lipoprotein MetQ	metQ
P60723	P60723	50S ribosomal protein L4	rplD		P28861	P28861	Ferredoxin--NADP reductase	fpr
P60752	P60752	Lipid A export ATP-binding/permease protein MsbA	msbA		P28903	P28903	Anaerobic ribonucleoside-triphosphate reductase	nrdD
P60757	P60757	ATP phosphoribosyltransferase	hisG		P28904	P28904	Trehalose-6-phosphate hydrolase	treC
P60785	P60785	Elongation factor 4	lepA		P29012	P29012	Alanine racemase, catabolic	dadX
P60906	P60906	Histidine--tRNA ligase	hisS		P29208	P29208	o-succinylbenzoate synthase	menC
P61175	P61175	50S ribosomal protein L22	rplV		P29217	P29217	UPF0502 protein YceH	yceH
P61517	P61517	Carbonic anhydrase 2	can		P29680	P29680	Uroporphyrinogen decarboxylase	hemE
P61714	P61714	6,7-dimethyl-8-ribityllumazine synthase	ribE		P29745	P29745	Peptidase T	pepT
P61887	P61887	Glucose-1-phosphate thymidylyltransferase 2	rmlA2		P30011	P30011	Nicotinate-nucleotide pyrophosphorylase [carboxylating]	nadC
P61889	P61889	Malate dehydrogenase	mdh		P30014	P30014	Ribonuclease T	rnt
P61949	P61949	Flavodoxin-1	fldA		P30126	P30126	3-isopropylmalate dehydratase small subunit	leuD
P62399	P62399	50S ribosomal protein L5	rplE		P30177	P30177	Uncharacterized protein YbiB	ybiB
P62617	P62617	2-C-methyl-D-erythritol 2,4-cyclodiphosphate synthase	ispF		P30178	P30178	Uncharacterized oxidoreductase YbiC	ybiC
P62620	P62620	4-hydroxy-3-methylbut-2-en-1-yl diphosphate synthase (flavodoxin)	ispG		P30744;P42630	P30744	L-serine dehydratase 2	sdaB
P62623	P62623	4-hydroxy-3-methylbut-2-enyl diphosphate reductase	ispH		P30850	P30850	Exoribonuclease 2	rnb
P62707	P62707	2,3-bisphosphoglycerate-dependent phosphoglycerate mutase	gpmA		P30864	P30864	Uncharacterized HTH-type transcriptional regulator YafC	yafC
P62768	P62768	UPF0325 protein YaeH	yaeH		P30870	P30870	Glutamate-ammonia-ligase adenylyltransferase	glnE
P63020	P63020	Fe/S biogenesis protein NfuA	nfuA		P30871	P30871	Inorganic triphosphatase	ygiF
P63177	P63177	23S rRNA (guanosine-2-O-)-methyltransferase RlmB	rlmB		P30958	P30958	Transcription-repair-coupling factor	mfd
P63224	P63224	Phosphoheptose isomerase	gmhA		P31057	P31057	3-methyl-2-oxobutanoate hydroxymethyltransferase	panB
P63284	P63284	Chaperone protein ClpB	clpB		P31120	P31120	Phosphoglucosamine mutase	glmM
P63386	P63386	Probable phospholipid import ATP-binding protein MlaF	mlaF		P31142	P31142	3-mercaptopyruvate sulfurtransferase	sseA
P63389	P63389	Uncharacterized ABC transporter ATP-binding protein YheS	yheS		P31224	P31224	Multidrug efflux pump subunit AcrB	acrB
P63417	P63417	Uncharacterized N-acetyltransferase YhbS	yhbS		P31441	P31441	Adenine deaminase	ade
P64554	P64554	7-carboxy-7-deazaguanine synthase	queE		P31455	P31455	Uncharacterized protein YidR	yidR
P64557	P64557	Uncharacterized protein YgfM	ygfM		P31460	P31460	Galactonate operon transcriptional repressor	dgoR
P64581	P64581	Uncharacterized protein YqjD	yqjD		P31475	P31475	Uncharacterized HTH-type transcriptional regulator YieP	yieP
P64599	P64599	Uncharacterized protein YhbT	yhbT		P31663	P31663	Pantothenate synthetase	panC
P64604	P64604	Probable phospholipid ABC transporter-binding protein MlaD	mlaD		P31808	P31808	Uncharacterized oxidoreductase YciK	yciK
P64636	P64636	GMP/IMP nucleotidase YrfG	yrfG		P31979	P31979	NADH-quinone oxidoreductase subunit F	nuoF
P65807	P65807	Uncharacterized protein YgeY	ygeY		P32099	P32099	Lipoate-protein ligase A	lplA
P67087	P67087	Ribosomal RNA small subunit methyltransferase I	rsmI		P32131	P32131	Oxygen-independent coproporphyrinogen-III oxidase	hemN
P67660	P67660	Uncharacterized HTH-type transcriptional regulator YhaJ	yhaJ		P32132	P32132	GTP-binding protein TypA/BipA	typA
P67910	P67910	ADP-L-glycero-D-manno-heptose-6-epimerase	hldD		P32134	P32134	Uncharacterized protein YihM	yihM
P68066	P68066	Autonomous glycyl radical cofactor	grcA		P32144	P32144	Uncharacterized HTH-type transcriptional regulator YihW	yihW
P68187	P68187	Maltose/maltodextrin import ATP-binding protein MalK	malK		P32176	P32176	Formate dehydrogenase-O major subunit	fdoG
P68679	P68679	30S ribosomal protein S21	rpsU		P32664	P32664	NADH pyrophosphatase	nudC
P68767	P68767	Cytosol aminopeptidase	pepA		P32680	P32680	Uncharacterized protein YjaG	yjaG
P68919	P68919	50S ribosomal protein L25	rplY		P32684	P32684	Ribosomal large subunit pseudouridine synthase F	rluF
P69222	P69222	Translation initiation factor IF-1	infA		P32695	P32695	tRNA-dihydrouridine synthase A	dusA
P69441	P69441	Adenylate kinase	adk		P33018	P33018	S-formylglutathione hydrolase YeiG	yeiG
P69503	P69503	Adenine phosphoribosyltransferase	apt		P33136	P33136	Glucans biosynthesis protein G	mdoG
P69776	P69776	Major outer membrane lipoprotein Lpp	lpp		P33195	P33195	Glycine dehydrogenase (decarboxylating)	gcvP
P69783	P69783	Glucose-specific phosphotransferase enzyme IIA component	crr		P33218	P33218	Inner membrane protein YebE	yebE
P69786	P69786	PTS system glucose-specific EIICB component;Glucose permease IIC component;Glucose-specific phosphotransferase enzyme IIB component	ptsG		P33221	P33221	Phosphoribosylglycinamide formyltransferase 2	purT
P69797	P69797	PTS system mannose-specific EIIAB component;Mannose-specific phosphotransferase enzyme IIA component;Mannose-specific phosphotransferase enzyme IIB component	manX		P33232	P33232	L-lactate dehydrogenase	lldD
P69801	P69801	Mannose permease IIC component	manY		P33355	P33355	Uncharacterized protein YehS	yehS
P69805	P69805	Mannose permease IID component	manZ		P33599	P33599	NADH-quinone oxidoreductase subunit C/D	nuoC
P69828	P69828	Galactitol-specific phosphotransferase enzyme IIA component	gatA		P33602	P33602	NADH-quinone oxidoreductase subunit G	nuoG
P69874	P69874	Spermidine/putrescine import ATP-binding protein PotA	potA		P33643	P33643	Ribosomal large subunit pseudouridine synthase D	rluD
P69910;P69908	P69910;P69908	Glutamate decarboxylase beta;Glutamate decarboxylase alpha	gadB;gadA		P33667	P33667	tRNA 2-selenouridine synthase	selU
P69924	P69924	Ribonucleoside-diphosphate reductase 1 subunit beta	nrdB		P33920	P33920	Nucleoid-associated protein YejK	yejK
P75728	P75728	2-octaprenyl-3-methyl-6-methoxy-1,4-benzoquinol hydroxylase	ubiF		P33937	P33937	Periplasmic nitrate reductase	napA
P75736	P75736	Esterase YbfF	ybfF		P33940	P33940	Malate:quinone oxidoreductase	mqo
P75745	P75745	Uncharacterized protein YbgK	ybgK		P35340	P35340	Alkyl hydroperoxide reductase subunit F	ahpF
P75767	P75767	Putative gluconeogenesis factor	ybhK		P36659	P36659	Curved DNA-binding protein	cbpA
P75782	P75782	Ribosomal RNA large subunit methyltransferase F	rlmF		P36672	P36672	PTS system trehalose-specific EIIBC component;Trehalose-specific phosphotransferase enzyme IIB component;Trehalose permease IIC component	treB
P75791	P75791	Uncharacterized protein YbiU	ybiU		P36680	P36680	Cell division protein ZapD	zapD
P75809	P75809	Flavin mononucleotide phosphatase YbjI	ybjI		P36683	P36683	Aconitate hydratase B	acnB
P75823	P75823	Low specificity L-threonine aldolase	ltaE		P36767	P36767	Recombination-associated protein RdgC	rdgC
P75829	P75829	Uncharacterized protein YbjX	ybjX		P36879	P36879	Uncharacterized ABC transporter ATP-binding protein YadG	yadG
P75838	P75838	Ribosomal protein S12 methylthiotransferase accessory factor YcaO	ycaO		P36929	P36929	Ribosomal RNA small subunit methyltransferase B	rsmB
P75849	P75849	Uncharacterized protein YcbL	ycbL		P36938	P36938	Phosphoglucomutase	pgm
P75863	P75863	Uncharacterized protein YcbX	ycbX		P36979	P36979	Dual-specificity RNA methyltransferase RlmN	rlmN
P75864	P75864	Ribosomal RNA large subunit methyltransferase K/L;23S rRNA m2G2445 methyltransferase;23S rRNA m7G2069 methyltransferase	rlmL		P36999	P36999	23S rRNA (guanine(745)-N(1))-methyltransferase	rlmA
P75867	P75867	Putative Lon protease homolog	ycbZ		P37024	P37024	ATP-dependent RNA helicase HrpB	hrpB
P75915	P75915	Chaperone protein YcdY	ycdY		P37051	P37051	Formyltetrahydrofolate deformylase	purU
P75957	P75957	Lipoprotein-releasing system ATP-binding protein LolD	lolD		P37052	P37052	UPF0225 protein YchJ	ychJ
P75960	P75960	NAD-dependent protein deacylase	cobB		P37095	P37095	Peptidase B	pepB
P75990	P75990	Blue light- and temperature-regulated antirepressor BluF	bluF		P37177	P37177	Phosphoenolpyruvate-protein phosphotransferase PtsP	ptsP
P76014	P76014	PTS-dependent dihydroxyacetone kinase, ADP-binding subunit DhaL	dhaL		P37188	P37188	Galactitol-specific phosphotransferase enzyme IIB component	gatB
P76034	P76034	Uncharacterized HTH-type transcriptional regulator YciT	yciT		P37330	P37330	Malate synthase G	glcB
P76043	P76043	Uncharacterized zinc-type alcohol dehydrogenase-like protein YcjQ	ycjQ		P37342	P37342	Uncharacterized protein YjjI	yjjI
P76044	P76044	Uncharacterized protein YcjR	ycjR		P37349	P37349	PTS-dependent dihydroxyacetone kinase, phosphotransferase subunit DhaM;Phosphocarrier protein HPr;Phosphotransferase enzyme IIA component	dhaM
P76055	P76055	tRNA 2-thiocytidine biosynthesis protein TtcA	ttcA		P37440	P37440	Oxidoreductase UcpA	ucpA
P76104	P76104	Uncharacterized protease YdcP	ydcP		P37590	P37590	Signal transduction protein PmrD	pmrD
P76177	P76177	Protein YdgH	ydgH		P37634	P37634	Ribosomal RNA large subunit methyltransferase J	rlmJ
P76273	P76273	Ribosomal RNA small subunit methyltransferase F	rsmF		P37666	P37666	Glyoxylate/hydroxypyruvate reductase B	ghrB
P76290	P76290	tRNA (cmo5U34)-methyltransferase	cmoA		P37689	P37689	2,3-bisphosphoglycerate-independent phosphoglycerate mutase	gpmI
P76291	P76291	tRNA (mo5U34)-methyltransferase	cmoB		P37692	P37692	ADP-heptose--LPS heptosyltransferase 2	rfaF
P76316	P76316	D-cysteine desulfhydrase	dcyD		P37744	P37744	Glucose-1-phosphate thymidylyltransferase 1	rmlA1
P76346	P76346	Protein MtfA	mtfA		P37745	P37745	dTDP-4-dehydrorhamnose 3,5-epimerase	rfbC
P76372	P76372	Chain length determinant protein	wzzB		P37747	P37747	UDP-galactopyranose mutase	glf
P76403	P76403	Uncharacterized protease YegQ	yegQ		P37749	P37749	Beta-1,6-galactofuranosyltransferase WbbI	wbbI
P76440	P76440	NAD-dependent dihydropyrimidine dehydrogenase subunit PreT	preT		P37751	P37751	Putative glycosyltransferase WbbK	wbbK
P76536	P76536	Probable deferrochelatase/peroxidase YfeX	yfeX		P37757	P37757	Uncharacterized isomerase YddE	yddE
P76539	P76539	Acetyltransferase YpeA	ypeA		P37759	P37759	dTDP-glucose 4,6-dehydratase 1	rfbB
P76550	P76550	Uncharacterized protein YffS	yffS		P37760	P37760	dTDP-4-dehydrorhamnose reductase	rfbD
P76558	P76558	NADP-dependent malic enzyme	maeB		P37765	P37765	Ribosomal large subunit pseudouridine synthase B	rluB
P76576	P76576	UPF0070 protein YfgM	yfgM		P37773	P37773	UDP-N-acetylmuramate--L-alanyl-gamma-D-glutamyl-meso-2,6-diaminoheptandioate ligase	mpl
P76578	P76578	Uncharacterized lipoprotein YfhM	yfhM		P37903	P37903	Universal stress protein F	uspF
P76594	P76594	Protein lysine acetyltransferase Pka	pka		P38489	P38489	Oxygen-insensitive NAD(P)H nitroreductase	nfsB
P76658	P76658	Bifunctional protein HldE;D-beta-D-heptose 7-phosphate kinase;D-beta-D-heptose 1-phosphate adenylyltransferase	hldE		P38521	P38521	Uncharacterized protein YggL	yggL
P77171	P77171	Uncharacterized HTH-type transcriptional regulator YdcI	ydcI		P39099	P39099	Periplasmic pH-dependent serine endoprotease DegQ	degQ
P77173	P77173	Cell division protein ZipA	zipA		P39160	P39160	D-mannonate oxidoreductase	uxuB
P77247	P77247	2-deoxyglucose-6-phosphate phosphatase	yniC		P39173	P39173	Putative glucose-6-phosphate 1-epimerase	yeaD
P77279	P77279	Probable iron export ATP-binding protein FetA	fetA		P39177	P39177	Universal stress protein G	uspG
P77318	P77318	Uncharacterized sulfatase YdeN	ydeN		P39199	P39199	50S ribosomal protein L3 glutamine methyltransferase	prmB
P77395	P77395	Uncharacterized protein YbbN	ybbN		P39280	P39280	L-lysine 2,3-aminomutase	epmB
P77398	P77398	Bifunctional polymyxin resistance protein ArnA;UDP-4-amino-4-deoxy-L-arabinose formyltransferase;UDP-glucuronic acid oxidase, UDP-4-keto-hexauronic acid decarboxylating	arnA		P39286	P39286	Putative ribosome biogenesis GTPase RsgA	rsgA
P77434	P77434	Glutamate-pyruvate aminotransferase AlaC	alaC		P39334	P39334	HTH-type transcriptional repressor BdcR	bdcR
P77488	P77488	1-deoxy-D-xylulose-5-phosphate synthase	dxs		P39353	P39353	Uncharacterized oxidoreductase YjhC	yjhC
P77522	P77522	FeS cluster assembly protein SufB	sufB		P39356	P39356	Uncharacterized transcriptional regulator YjhU	yjhU
P77544	P77544	Glutathione S-transferase YfcF	yfcF		P39370	P39370	Probable 9-O-acetyl-N-acetylneuraminic acid deacetylase	nanS
P77552	P77552	Uncharacterized protein YdhQ	ydhQ		P39377	P39377	Isoaspartyl dipeptidase	iadA
P77570	P77570	Anhydro-N-acetylmuramic acid kinase	anmK		P39396	P39396	Inner membrane protein YjiY	yjiY
P77649	P77649	UPF0061 protein YdiU	ydiU		P39406	P39406	Ribosomal RNA small subunit methyltransferase C	rsmC
P77718	P77718	tRNA sulfurtransferase	thiI		P39411	P39411	Non-canonical purine NTP phosphatase	yjjX
P77721	P77721	Uncharacterized HTH-type transcriptional regulator YdjF	ydjF		P39829	P39829	D-galactarate dehydratase	garD
P77735	P77735	Uncharacterized oxidoreductase YajO	yajO		P39831	P39831	NADP-dependent 3-hydroxy acid dehydrogenase YdfG	ydfG
P77739	P77739	Uncharacterized protein YniA	yniA		P40120	P40120	Glucans biosynthesis protein D	mdoD
P77756	P77756	7-cyano-7-deazaguanine synthase	queC		P40874	P40874	N-methyl-L-tryptophan oxidase	solA
P77775	P77775	Epimerase family protein YfcH	yfcH		P41407	P41407	FMN-dependent NADH-azoreductase	azoR
P77791	P77791	Maltose O-acetyltransferase	maa		P42596	P42596	Ribosomal RNA large subunit methyltransferase G	rlmG
P77804	P77804	Protein YdgA	ydgA		P42599	P42599	Uncharacterized oxidoreductase YgjR	ygjR
P77808	P77808	NMN amidohydrolase-like protein YfaY	yfaY		P42641	P42641	GTPase ObgE/CgtA	obgE
P80668	P80668	Phenylacetaldehyde dehydrogenase	feaB		P43329	P43329	ATP-dependent RNA helicase HrpA	hrpA
Q06065	Q06065	Acetoacetate metabolism regulatory protein AtoC	atoC		P43672	P43672	ABC transporter ATP-binding protein uup	uup
Q46800	Q46800	Xanthine dehydrogenase FAD-binding subunit	xdhB		P45395	P45395	Arabinose 5-phosphate isomerase KdsD	kdsD
Q46803	Q46803	Uncharacterized protein YgeW	ygeW		P45425	P45425	N-acetylmannosamine kinase	nanK
Q46808	Q46808	Uncharacterized protein YqeB	yqeB		P45523	P45523	FKBP-type peptidyl-prolyl cis-trans isomerase FkpA	fkpA
Q46811	Q46811	Uncharacterized protein YgfK	ygfK		P45544	P45544	HTH-type transcriptional regulator FrlR	frlR
Q46814	Q46814	Probable hypoxanthine oxidase XdhD	xdhD		P45577	P45577	RNA chaperone ProQ	proQ
Q46861	Q46861	UPF0313 protein YgiQ	ygiQ		P45578	P45578	S-ribosylhomocysteine lyase	luxS
Q46868	Q46868	Uncharacterized protein YqiC	yqiC		P45748	P45748	Threonylcarbamoyl-AMP synthase	tsaC
Q46906	Q46906	Uncharacterized protein YgcP	ygcP		P46118	P46118	HTH-type transcriptional regulator HexR	hexR
Q46920	Q46920	NADPH-dependent 7-cyano-7-deazaguanine reductase	queF		P46130	P46130	Putative acyl-CoA thioester hydrolase YbhC	ybhC
					P46837	P46837	Protein YhgF	yhgF
					P46853	P46853	Uncharacterized oxidoreductase YhhX	yhhX
					P51025	P51025	S-formylglutathione hydrolase FrmB	frmB
					P51981	P51981	L-Ala-D/L-Glu epimerase	ycjG
					P52007	P52007	Protein YecM	yecM
					P52037	P52037	Uncharacterized oxidoreductase YgfF	ygfF
					P52061	P52061	dITP/XTP pyrophosphatase	rdgB
					P52108	P52108	Transcriptional regulatory protein RstA	rstA
					P52643	P52643	D-lactate dehydrogenase	ldhA
					P52647	P52647	Probable pyruvate-flavodoxin oxidoreductase	ydbK
					P52697	P52697	6-phosphogluconolactonase	pgl
					P55135	P55135	23S rRNA (uracil(1939)-C(5))-methyltransferase RlmD	rlmD
					P60240	P60240	RNA polymerase-associated protein RapA	rapA
					P60293	P60293	Chromosome partition protein MukF	mukF
					P60340	P60340	tRNA pseudouridine synthase B	truB
					P60422	P60422	50S ribosomal protein L2	rplB
					P60438	P60438	50S ribosomal protein L3	rplC
					P60546	P60546	Guanylate kinase	gmk
					P60560	P60560	GMP reductase	guaC
					P60595	P60595	Imidazole glycerol phosphate synthase subunit HisH	hisH
					P60624	P60624	50S ribosomal protein L24	rplX
					P60651	P60651	Agmatinase	speB
					P60664	P60664	Imidazole glycerol phosphate synthase subunit HisF	hisF
					P60716	P60716	Lipoyl synthase	lipA
					P60723	P60723	50S ribosomal protein L4	rplD
					P60752	P60752	Lipid A export ATP-binding/permease protein MsbA	msbA
					P60757	P60757	ATP phosphoribosyltransferase	hisG
					P60785	P60785	Elongation factor 4	lepA
					P60906	P60906	Histidine--tRNA ligase	hisS
					P61175	P61175	50S ribosomal protein L22	rplV
					P61517	P61517	Carbonic anhydrase 2	can
					P61714	P61714	6,7-dimethyl-8-ribityllumazine synthase	ribE
					P61887	P61887	Glucose-1-phosphate thymidylyltransferase 2	rmlA2
					P61889	P61889	Malate dehydrogenase	mdh
					P61949	P61949	Flavodoxin-1	fldA
					P62399	P62399	50S ribosomal protein L5	rplE
					P62615	P62615	4-diphosphocytidyl-2-C-methyl-D-erythritol kinase	ispE
					P62620	P62620	4-hydroxy-3-methylbut-2-en-1-yl diphosphate synthase (flavodoxin)	ispG
					P62623	P62623	4-hydroxy-3-methylbut-2-enyl diphosphate reductase	ispH
					P62707	P62707	2,3-bisphosphoglycerate-dependent phosphoglycerate mutase	gpmA
					P62768	P62768	UPF0325 protein YaeH	yaeH
					P63020	P63020	Fe/S biogenesis protein NfuA	nfuA
					P63177	P63177	23S rRNA (guanosine-2-O-)-methyltransferase RlmB	rlmB
					P63224	P63224	Phosphoheptose isomerase	gmhA
					P63284	P63284	Chaperone protein ClpB	clpB
					P63386	P63386	Probable phospholipid import ATP-binding protein MlaF	mlaF
					P63389	P63389	Uncharacterized ABC transporter ATP-binding protein YheS	yheS
					P63417	P63417	Uncharacterized N-acetyltransferase YhbS	yhbS
					P64554	P64554	7-carboxy-7-deazaguanine synthase	queE
					P64557	P64557	Uncharacterized protein YgfM	ygfM
					P64599	P64599	Uncharacterized protein YhbT	yhbT
					P64604	P64604	Probable phospholipid ABC transporter-binding protein MlaD	mlaD
					P64624	P64624	Uncharacterized protein YheO	yheO
					P64636	P64636	GMP/IMP nucleotidase YrfG	yrfG
					P65556	P65556	Uncharacterized Nudix hydrolase YfcD	yfcD
					P65807	P65807	Uncharacterized protein YgeY	ygeY
					P66899	P66899	Diaminopropionate ammonia-lyase	ygeX
					P67087	P67087	Ribosomal RNA small subunit methyltransferase I	rsmI
					P67660	P67660	Uncharacterized HTH-type transcriptional regulator YhaJ	yhaJ
					P67910	P67910	ADP-L-glycero-D-manno-heptose-6-epimerase	hldD
					P68066	P68066	Autonomous glycyl radical cofactor	grcA
					P68187	P68187	Maltose/maltodextrin import ATP-binding protein MalK	malK
					P68679	P68679	30S ribosomal protein S21	rpsU
					P68767	P68767	Cytosol aminopeptidase	pepA
					P68919	P68919	50S ribosomal protein L25	rplY
					P69222	P69222	Translation initiation factor IF-1	infA
					P69228	P69228	Transcriptional regulatory protein BaeR	baeR
					P69441	P69441	Adenylate kinase	adk
					P69451	P69451	Long-chain-fatty-acid--CoA ligase	fadD
					P69503	P69503	Adenine phosphoribosyltransferase	apt
					P69776	P69776	Major outer membrane lipoprotein Lpp	lpp
					P69783	P69783	Glucose-specific phosphotransferase enzyme IIA component	crr
					P69786	P69786	PTS system glucose-specific EIICB component;Glucose permease IIC component;Glucose-specific phosphotransferase enzyme IIB component	ptsG
					P69797	P69797	PTS system mannose-specific EIIAB component;Mannose-specific phosphotransferase enzyme IIA component;Mannose-specific phosphotransferase enzyme IIB component	manX
					P69805	P69805	Mannose permease IID component	manZ
					P69828	P69828	Galactitol-specific phosphotransferase enzyme IIA component	gatA
					P69829	P69829	Nitrogen regulatory protein	ptsN
					P69874	P69874	Spermidine/putrescine import ATP-binding protein PotA	potA
					P69910;P69908	P69910;P69908	Glutamate decarboxylase beta;Glutamate decarboxylase alpha	gadB;gadA
					P69922	P69922	L-fucose isomerase	fucI
					P69924	P69924	Ribonucleoside-diphosphate reductase 1 subunit beta	nrdB
					P75728	P75728	2-octaprenyl-3-methyl-6-methoxy-1,4-benzoquinol hydroxylase	ubiF
					P75736	P75736	Esterase YbfF	ybfF
					P75745	P75745	Uncharacterized protein YbgK	ybgK
					P75767	P75767	Putative gluconeogenesis factor	ybhK
					P75782	P75782	Ribosomal RNA large subunit methyltransferase F	rlmF
					P75791	P75791	Uncharacterized protein YbiU	ybiU
					P75823	P75823	Low specificity L-threonine aldolase	ltaE
					P75828	P75828	Uncharacterized protein YbjD	ybjD
					P75829	P75829	Uncharacterized protein YbjX	ybjX
					P75838	P75838	Ribosomal protein S12 methylthiotransferase accessory factor YcaO	ycaO
					P75849	P75849	Uncharacterized protein YcbL	ycbL
					P75863	P75863	Uncharacterized protein YcbX	ycbX
					P75864	P75864	Ribosomal RNA large subunit methyltransferase K/L;23S rRNA m2G2445 methyltransferase;23S rRNA m7G2069 methyltransferase	rlmL
					P75867	P75867	Putative Lon protease homolog	ycbZ
					P75915	P75915	Chaperone protein YcdY	ycdY
					P75931	P75931	Putative oxidoreductase YceM	yceM
					P75949	P75949	Beta-hexosaminidase	nagZ
					P75957	P75957	Lipoprotein-releasing system ATP-binding protein LolD	lolD
					P75959	P75959	N-acetyl-D-glucosamine kinase	nagK
					P75960	P75960	NAD-dependent protein deacylase	cobB
					P75989	P75989	HTH-type transcriptional repressor BluR	bluR
					P76014	P76014	PTS-dependent dihydroxyacetone kinase, ADP-binding subunit DhaL	dhaL
					P76015	P76015	PTS-dependent dihydroxyacetone kinase, dihydroxyacetone-binding subunit DhaK	dhaK
					P76034	P76034	Uncharacterized HTH-type transcriptional regulator YciT	yciT
					P76044	P76044	Uncharacterized protein YcjR	ycjR
					P76055	P76055	tRNA 2-thiocytidine biosynthesis protein TtcA	ttcA
					P76104	P76104	Uncharacterized protease YdcP	ydcP
					P76113	P76113	NADPH-dependent curcumin reductase	curA
					P76116	P76116	Uncharacterized protein YncE	yncE
					P76177	P76177	Protein YdgH	ydgH
					P76187	P76187	Oxidoreductase YdhF	ydhF
					P76243	P76243	Uncharacterized protein YeaO	yeaO
					P76270	P76270	Free methionine-R-sulfoxide reductase	msrC
					P76273	P76273	Ribosomal RNA small subunit methyltransferase F	rsmF
					P76290	P76290	tRNA (cmo5U34)-methyltransferase	cmoA
					P76291	P76291	tRNA (mo5U34)-methyltransferase	cmoB
					P76316	P76316	D-cysteine desulfhydrase	dcyD
					P76346	P76346	Protein MtfA	mtfA
					P76372	P76372	Chain length determinant protein	wzzB
					P76403	P76403	Uncharacterized protease YegQ	yegQ
					P76418	P76418	Uncharacterized protein YegU	yegU
					P76440	P76440	NAD-dependent dihydropyrimidine dehydrogenase subunit PreT	preT
					P76535	P76535	N-acetylmuramic acid 6-phosphate etherase	murQ
					P76536	P76536	Probable deferrochelatase/peroxidase YfeX	yfeX
					P76539	P76539	Acetyltransferase YpeA	ypeA
					P76550	P76550	Uncharacterized protein YffS	yffS
					P76558	P76558	NADP-dependent malic enzyme	maeB
					P76569	P76569	Uncharacterized protein YfgD	yfgD
					P76576	P76576	UPF0070 protein YfgM	yfgM
					P76578	P76578	Uncharacterized lipoprotein YfhM	yfhM
					P76594	P76594	Protein lysine acetyltransferase Pka	pka
					P76658	P76658	Bifunctional protein HldE;D-beta-D-heptose 7-phosphate kinase;D-beta-D-heptose 1-phosphate adenylyltransferase	hldE
					P77150	P77150	Pyridoxamine kinase	pdxY
					P77171	P77171	Uncharacterized HTH-type transcriptional regulator YdcI	ydcI
					P77182	P77182	tRNA 5-methylaminomethyl-2-thiouridine biosynthesis bifunctional protein MnmC;tRNA (mnm(5)s(2)U34)-methyltransferase;FAD-dependent cmnm(5)s(2)U34 oxidoreductase	mnmC
					P77213	P77213	Putative glutamate--cysteine ligase 2	ybdK
					P77247	P77247	2-deoxyglucose-6-phosphate phosphatase	yniC
					P77258	P77258	N-ethylmaleimide reductase	nemA
					P77279	P77279	Probable iron export ATP-binding protein FetA	fetA
					P77318	P77318	Uncharacterized sulfatase YdeN	ydeN
					P77376	P77376	Uncharacterized oxidoreductase YdgJ	ydgJ
					P77395	P77395	Uncharacterized protein YbbN	ybbN
					P77398	P77398	Bifunctional polymyxin resistance protein ArnA;UDP-4-amino-4-deoxy-L-arabinose formyltransferase;UDP-glucuronic acid oxidase, UDP-4-keto-hexauronic acid decarboxylating	arnA
					P77434	P77434	Glutamate-pyruvate aminotransferase AlaC	alaC
					P77488	P77488	1-deoxy-D-xylulose-5-phosphate synthase	dxs
					P77522	P77522	FeS cluster assembly protein SufB	sufB
					P77552	P77552	Uncharacterized protein YdhQ	ydhQ
					P77570	P77570	Anhydro-N-acetylmuramic acid kinase	anmK
					P77611	P77611	Electron transport complex subunit RsxC	rsxC
					P77625	P77625	Sugar phosphatase YfbT	yfbT
					P77649	P77649	UPF0061 protein YdiU	ydiU
					P77689	P77689	FeS cluster assembly protein SufD	sufD
					P77718	P77718	tRNA sulfurtransferase	thiI
					P77721	P77721	Uncharacterized HTH-type transcriptional regulator YdjF	ydjF
					P77739	P77739	Uncharacterized protein YniA	yniA
					P77756	P77756	7-cyano-7-deazaguanine synthase	queC
					P77775	P77775	Epimerase family protein YfcH	yfcH
					P77791	P77791	Maltose O-acetyltransferase	maa
					P77804	P77804	Protein YdgA	ydgA
					P77808	P77808	NMN amidohydrolase-like protein YfaY	yfaY
					Q46800	Q46800	Xanthine dehydrogenase FAD-binding subunit	xdhB
					Q46803	Q46803	Uncharacterized protein YgeW	ygeW
					Q46808	Q46808	Uncharacterized protein YqeB	yqeB
					Q46811	Q46811	Uncharacterized protein YgfK	ygfK
					Q46829	Q46829	6-phospho-beta-glucosidase BglA	bglA
					Q46851	Q46851	L-glyceraldehyde 3-phosphate reductase	gpr
					Q46861	Q46861	UPF0313 protein YgiQ	ygiQ
					Q46868	Q46868	Uncharacterized protein YqiC	yqiC
					Q46893	Q46893	2-C-methyl-D-erythritol 4-phosphate cytidylyltransferase	ispD
					Q46906	Q46906	Uncharacterized protein YgcP	ygcP
					Q46920	Q46920	NADPH-dependent 7-cyano-7-deazaguanine reductase	queF
					Q46948	Q46948	Probable protein deglycase	yajL
					Q47147	Q47147	Putative glutamine amidotransferase YafJ	yafJ
					Q57261	Q57261	tRNA pseudouridine synthase D	truD

## Sheet: PROTEINS FROM THE VENN DIAGRAM
	Uniprot AC	Uniprot ID	Protein name	Gene name
in 45 only	P00903	PABA_ECOLI	Aminodeoxychorismate synthase component 2 (ADC synthase) (ADCS) (EC 2.6.1.85) (4-amino-4-deoxychorismate synthase component 2) (Aminodeoxychorismate synthase, glutamine amidotransferase component)	pabA b3360 JW3323
	P02916	MALF_ECOLI	Maltose/maltodextrin transport system permease protein MalF	malF b4033 JW3993
	P07623	METAS_ECOLI	Homoserine O-succinyltransferase (HST) (EC 2.3.1.46) (Homoserine transsuccinylase) (HTS)	metAS metA b4013 JW3973
	P08142	ILVB_ECOLI	Acetolactate synthase isozyme 1 large subunit (AHAS-I) (EC 2.2.1.6) (Acetohydroxy-acid synthase I large subunit) (ALS-I)	ilvB b3671 JW3646
	P0A6A6	LEUC_ECOLI	3-isopropylmalate dehydratase large subunit (EC 4.2.1.33) (Alpha-IPM isomerase) (IPMI) (Isopropylmalate isomerase)	leuC b0072 JW0071
	P0A725	LPXC_ECOLI	UDP-3-O-acyl-N-acetylglucosamine deacetylase (UDP-3-O-acyl-GlcNAc deacetylase) (EC 3.5.1.108) (Protein EnvA) (UDP-3-O-[R-3-hydroxymyristoyl]-N-acetylglucosamine deacetylase)	lpxC asmB envA b0096 JW0094
	P0A812	RUVB_ECOLI	Holliday junction ATP-dependent DNA helicase RuvB (EC 3.6.4.12)	ruvB b1860 JW1849
	P0A828	SMG_ECOLI	Protein Smg	smg b3284 JW3245
	P0A830	DCTA_ECOLI	Aerobic C4-dicarboxylate transport protein	dctA b3528 JW3496
	P0A8F8	UVRB_ECOLI	UvrABC system protein B (Protein UvrB) (Excinuclease ABC subunit B)	uvrB b0779 JW0762
	P0A8I3	YAAA_ECOLI	Peroxide stress resistance protein YaaA (UPF0246 protein YaaA)	yaaA b0006 JW0005
	P0A8K1	PSD_ECOLI	Phosphatidylserine decarboxylase proenzyme (EC 4.1.1.65) [Cleaved into: Phosphatidylserine decarboxylase alpha chain; Phosphatidylserine decarboxylase beta chain]	psd b4160 JW4121
	P0A8U0	SYDP_ECOLI	Protein Syd	syd ydr b2793 JW2764
	P0A8W0	NANR_ECOLI	HTH-type transcriptional repressor NanR	nanR yhcK b3226 JW3195
	P0A944	RIMI_ECOLI	[Ribosomal protein S18]-alanine N-acetyltransferase (EC 2.3.1.266) (KAT) (Peptidyl-lysine N-acetyltransferase) (EC 2.3.1.-)	rimI b4373 JW4335
	P0A9G6	ACEA_ECOLI	Isocitrate lyase (ICL) (EC 4.1.3.1) (Isocitrase) (Isocitratase)	aceA icl b4015 JW3975
	P0A9P9	IDNO_ECOLI	5-keto-D-gluconate 5-reductase (EC 1.1.1.69)	idnO yjgU b4266 JW4223
	P0AAV4	PXPB_ECOLI	5-oxoprolinase subunit B (5-OPase subunit B) (EC 3.5.2.9) (5-oxoprolinase (ATP-hydrolyzing) subunit B)	pxpB ybgJ b0711 JW0701
	P0AAZ4	RARA_ECOLI	Replication-associated recombination protein A	rarA mgsA ycaJ b0892 JW0875
	P0AB38	LPOB_ECOLI	Penicillin-binding protein activator LpoB (PBP activator LpoB) (Lipoprotein activator of PBP from the outer membrane B)	lpoB ycfM b1105 JW5157
	P0ACS7	RPIR_ECOLI	HTH-type transcriptional regulator RpiR (Als operon repressor)	rpiR alsR yjcY b4089 JW4050
	P0AEY3	MAZG_ECOLI	Nucleoside triphosphate pyrophosphohydrolase (NTP-PPase) (EC 3.6.1.8)	mazG b2781 JW2752
	P10443	DPO3A_ECOLI	DNA polymerase III subunit alpha (EC 2.7.7.7)	dnaE polC b0184 JW0179
	P17846	CYSI_ECOLI	Sulfite reductase [NADPH] hemoprotein beta-component (SiR-HP) (SiRHP) (EC 1.8.1.2)	cysI b2763 JW2733
	P21893	RECJ_ECOLI	Single-stranded-DNA-specific exonuclease RecJ (EC 3.1.-.-)	recJ b2892 JW2860
	P24554	RADA_ECOLI	DNA repair protein RadA (EC 3.6.4.-) (Branch migration protein RadA) (DNA repair protein Sms)	radA sms b4389 JW4352
	P32712	NRFG_ECOLI	Formate-dependent nitrite reductase complex subunit NrfG	nrfG yjcN b4076 JW4037
	P37344	PSPF_ECOLI	Psp operon transcriptional activator (Phage shock protein F)	pspF ycjB b1303 JW1296
	P37613	PANZ_ECOLI	PanD regulatory factor	panZ panM yhhK b3459 JW3424
	P39161	UXUR_ECOLI	Uxu operon transcriptional regulator	uxuR b4324 JW4287
	P39410	YJJJ_ECOLI	Toxin YjjJ (Putative DNA-binding transcriptional regulator YjjJ) (Putative serine/threonine kinase toxin YjjJ) (EC 2.-.-.-)	yjjJ b4385 JW4348
	P56258	WECF_ECOLI	TDP-N-acetylfucosamine:lipid II N-acetylfucosaminyltransferase (EC 2.4.1.325) (4-alpha-L-fucosyltransferase) (TDP-Fuc4NAc:lipid II Fuc4NAc transferase) (Fuc4NAc transferase)	wecF rffT yifM b4481 JW5596
	P62617	ISPF_ECOLI	2-C-methyl-D-erythritol 2,4-cyclodiphosphate synthase (MECDP-synthase) (MECPP-synthase) (MECPS) (EC 4.6.1.12)	ispF mecS ygbB b2746 JW2716
	P75809	YBJI_ECOLI	5-amino-6-(5-phospho-D-ribitylamino)uracil phosphatase YbjI (EC 3.1.3.104)	ybjI b0844 JW5113
	P76043	YCJQ_ECOLI	D-guloside 3-dehydrogenase (EC 1.1.1.-)	ycjQ b1313 JW1306
	P77173	ZIPA_ECOLI	Cell division protein ZipA (FtsZ interacting protein A)	zipA b2412 JW2404
	P77544	YFCF_ECOLI	Glutathione S-transferase YfcF (EC 2.5.1.18)	yfcF b2301 JW2298
	P77735	YAJO_ECOLI	1-deoxyxylulose-5-phosphate synthase YajO (EC 1.1.-.-)	yajO b0419 JW0409
	P80668	FEAB_ECOLI	Phenylacetaldehyde dehydrogenase (PAD) (EC 1.2.1.39)	feaB maoB padA ydbG b1385 JW1380
	Q06065	ATOC_ECOLI	Regulatory protein AtoC (Acetoacetate metabolism regulatory protein) (DNA-binding transcriptional regulator AtoC) (Ornithine decarboxylase antizyme)	atoC az b2220 JW2214
	Q46814	XDHD_ECOLI	Probable hypoxanthine oxidase XdhD (EC 1.-.-.-)	xdhD ygfN b2881 JW2849
CuI only	P00370	DHE4_ECOLI	NADP-specific glutamate dehydrogenase (NADP-GDH) (EC 1.4.1.4)	gdhA b1761 JW1750
	P04036	DAPB_ECOLI	4-hydroxy-tetrahydrodipicolinate reductase (HTPA reductase) (EC 1.17.1.8)	dapB b0031 JW0029
	P04335	FRSA_ECOLI	Esterase FrsA (EC 3.1.1.1) (Fermentation/respiration switch protein)	frsA yafA b0239 JW0229
	P05042	FUMC_ECOLI	Fumarate hydratase class II (Fumarase C) (EC 4.2.1.2) (Aerobic fumarase) (Iron-independent fumarase)	fumC b1611 JW1603
	P06721	METC_ECOLI	Cystathionine beta-lyase MetC (CBL) (CL) (EC 4.4.1.13) (Beta-cystathionase MetC) (Cysteine desulfhydrase MetC) (CD) (EC 4.4.1.28) (Cysteine lyase MetC) (Cysteine-S-conjugate beta-lyase MetC)	metC b3008 JW2975
	P06961	CCA_ECOLI	Multifunctional CCA protein [Includes: CCA-adding enzyme (EC 2.7.7.72) (CCA tRNA nucleotidyltransferase) (tRNA CCA-pyrophosphorylase) (tRNA adenylyl-/cytidylyl-transferase) (tRNA nucleotidyltransferase) (tRNA-NT); 2'-nucleotidase (EC 3.1.3.-); 2',3'-cyclic phosphodiesterase (EC 3.1.4.-); Phosphatase (EC 3.1.3.-)]	cca b3056 JW3028
	P06966	DICA_ECOLI	HTH-type transcriptional regulator DicA (Repressor protein of division inhibition gene dicA)	dicA b1570 JW1562
	P06987	HIS7_ECOLI	Histidine biosynthesis bifunctional protein HisB [Includes: Histidinol-phosphatase (EC 3.1.3.15); Imidazoleglycerol-phosphate dehydratase (IGPD) (EC 4.2.1.19)]	hisB b2022 JW2004
	P07004	PROA_ECOLI	Gamma-glutamyl phosphate reductase (GPR) (EC 1.2.1.41) (Glutamate-5-semialdehyde dehydrogenase) (Glutamyl-gamma-semialdehyde dehydrogenase) (GSA dehydrogenase)	proA b0243 JW0233
	P07023	TYRA_ECOLI	T-protein [Includes: Chorismate mutase (CM) (EC 5.4.99.5); Prephenate dehydrogenase (PDH) (EC 1.3.1.12)]	tyrA b2600 JW2581
	P07026	SDIA_ECOLI	Regulatory protein SdiA	sdiA b1916 JW1901
	P08373	MURB_ECOLI	UDP-N-acetylenolpyruvoylglucosamine reductase (EC 1.3.1.98) (UDP-N-acetylmuramate dehydrogenase)	murB yijB b3972 JW3940
	P09029	PURK_ECOLI	N5-carboxyaminoimidazole ribonucleotide synthase (N5-CAIR synthase) (EC 6.3.4.18) (5-(carboxyamino)imidazole ribonucleotide synthetase)	purK b0522 JW0511
	P09148	GAL7_ECOLI	Galactose-1-phosphate uridylyltransferase (Gal-1-P uridylyltransferase) (EC 2.7.7.12) (UDP-glucose--hexose-1-phosphate uridylyltransferase)	galT galB b0758 JW0741
	P09158	SPEE_ECOLI	Polyamine aminopropyltransferase (Cadaverine aminopropyltransferase) (EC 2.5.1.-) (Putrescine aminopropyltransferase) (PAPT) (Spermidine aminopropyltransferase) (EC 2.5.1.79) (Spermidine synthase) (SPDS) (SPDSY) (EC 2.5.1.16) (Spermine synthase) (EC 2.5.1.22) (Thermospermine synthase)	speE b0121 JW0117
	P09831	GLTB_ECOLI	Glutamate synthase [NADPH] large chain (EC 1.4.1.13) (Glutamate synthase subunit alpha) (GLTS alpha chain) (NADPH-GOGAT)	gltB aspB b3212 JW3179
	P0A6D0	ARGR_ECOLI	Arginine repressor	argR xerA b3237 JW3206
	P0A6F1	CARA_ECOLI	Carbamoyl-phosphate synthase small chain (EC 6.3.5.5) (Carbamoyl-phosphate synthetase glutamine chain)	carA pyrA b0032 JW0030
	P0A6U5	RSMG_ECOLI	Ribosomal RNA small subunit methyltransferase G (EC 2.1.1.170) (16S rRNA 7-methylguanosine methyltransferase) (16S rRNA m7G methyltransferase) (Glucose-inhibited division protein B)	rsmG gidB b3740 JW3718
	P0A722	LPXA_ECOLI	Acyl-[acyl-carrier-protein]--UDP-N-acetylglucosamine O-acyltransferase (UDP-N-acetylglucosamine acyltransferase) (EC 2.3.1.129)	lpxA b0181 JW0176
	P0A746	MSRB_ECOLI	Peptide methionine sulfoxide reductase MsrB (EC 1.8.4.12) (Peptide-methionine (R)-S-oxide reductase)	msrB yeaA b1778 JW1767
	P0A786	PYRB_ECOLI	Aspartate carbamoyltransferase catalytic subunit (EC 2.1.3.2) (Aspartate transcarbamylase) (ATCase)	pyrB b4245 JW4204
	P0A794	PDXJ_ECOLI	Pyridoxine 5'-phosphate synthase (PNP synthase) (EC 2.6.99.2)	pdxJ b2564 JW2548
	P0A7C6	PEPE_ECOLI	Peptidase E (EC 3.4.13.21) (Alpha-aspartyl dipeptidase) (Asp-specific dipeptidase) (Dipeptidase E)	pepE b4021 JW3981
	P0A7E3	PYRE_ECOLI	Orotate phosphoribosyltransferase (OPRT) (OPRTase) (EC 2.4.2.10)	pyrE b3642 JW3617
	P0A7F3	PYRI_ECOLI	Aspartate carbamoyltransferase regulatory chain	pyrI b4244 JW4203
	P0A7H6	RECR_ECOLI	Recombination protein RecR	recR b0472 JW0461
	P0A7I0	RF1_ECOLI	Peptide chain release factor RF1 (RF-1)	prfA sueB uar b1211 JW1202
	P0A7Y4	RNH_ECOLI	Ribonuclease HI (RNase HI) (EC 3.1.26.4) (Ribonuclease H) (RNase H)	rnhA dasF herA rnh sdrA b0214 JW0204
	P0A821	SELA_ECOLI	L-seryl-tRNA(Sec) selenium transferase (EC 2.9.1.1) (Selenocysteine synthase) (Sec synthase) (Selenocysteinyl-tRNA(Sec) synthase)	selA fdhA b3591 JW3564
	P0A873	TRMD_ECOLI	tRNA (guanine-N(1)-)-methyltransferase (EC 2.1.1.228) (M1G-methyltransferase) (tRNA [GM37] methyltransferase)	trmD b2607 JW2588
	P0A877	TRPA_ECOLI	Tryptophan synthase alpha chain (EC 4.2.1.20)	trpA b1260 JW1252
	P0A8B5	YBAB_ECOLI	Nucleoid-associated protein YbaB	ybaB b0471 JW0460
	P0A8C4	YGFB_ECOLI	UPF0149 protein YgfB	ygfB b2909 JW5473
	P0A8D3	YAII_ECOLI	UPF0178 protein YaiI	yaiI b0387 JW0378
	P0A8D6	YMDB_ECOLI	O-acetyl-ADP-ribose deacetylase (EC 3.1.1.106) (Regulator of RNase III activity)	ymdB b1045 JW1032
	P0A8H8	YACG_ECOLI	DNA gyrase inhibitor YacG	yacG b0101 JW5008
	P0A8N7	EPMA_ECOLI	Elongation factor P--(R)-beta-lysine ligase (EF-P--(R)-beta-lysine ligase) (EC 6.3.1.-) (EF-P post-translational modification enzyme A) (EF-P-lysine lysyltransferase) (GX)	epmA genX poxA yjeA b4155 JW4116
	P0A8U6	METJ_ECOLI	Met repressor (Met regulon regulatory protein MetJ)	metJ b3938 JW3909
	P0A8V0	RBN_ECOLI	Ribonuclease BN (RNase BN) (EC 3.1.-.-) (Ribonuclease Z homolog) (RNase Z homolog)	rbn elaC rnz b2268 JW2263
	P0A8W8	YFBU_ECOLI	UPF0304 protein YfbU	yfbU b2294 JW2291
	P0A8Y3	YIHX_ECOLI	Alpha-D-glucose 1-phosphate phosphatase YihX (Alpha-D-glucose-1-P phosphatase) (EC 3.1.3.10) (Alpha-D-glucose-1-phosphatase) (Haloacid dehalogenase-like phosphatase 4) (HAD4)	yihX b3885 JW5566
	P0A8Z0	YCIA_ECOLI	Acyl-CoA thioester hydrolase YciA (EC 3.1.2.-) (Protein P14)	yciA b1253 JW1245
	P0A962	ASPG1_ECOLI	L-asparaginase 1 (EC 3.5.1.1) (L-asparaginase I) (L-ASNase I) (L-asparagine amidohydrolase I)	ansA b1767 JW1756
	P0A9A2	FTNB_ECOLI	Bacterial non-heme ferritin-like protein	ftnB yecI b1902 JW1890
	P0A9F6	GCVA_ECOLI	Glycine cleavage system transcriptional activator (Gcv operon activator)	gcvA b2808 JW2779
	P0A9G8	MODE_ECOLI	DNA-binding transcriptional dual regulator ModE	modE modR b0761 JW0744
	P0A9J4	PANE_ECOLI	2-dehydropantoate 2-reductase (EC 1.1.1.169) (Ketopantoate reductase) (KPA reductase) (KPR)	panE apbA b0425 JW0415
	P0A9J8	CMPDT_ECOLI	Bifunctional chorismate mutase/prephenate dehydratase (Chorismate mutase-prephenate dehydratase) (P-protein) [Includes: Chorismate mutase (CM) (EC 5.4.99.5); Prephenate dehydratase (PDT) (EC 4.2.1.51)]	pheA b2599 JW2580
	P0A9L8	P5CR_ECOLI	Pyrroline-5-carboxylate reductase (P5C reductase) (P5CR) (EC 1.5.1.2) (PCA reductase)	proC b0386 JW0377
	P0A9S5	GLDA_ECOLI	Glycerol dehydrogenase (GDH) (GLDH) (EC 1.1.1.6)	gldA b3945 JW5556
	P0AA97	YAEQ_ECOLI	Uncharacterized protein YaeQ	yaeQ b0190 JW0186
	P0AAB4	UBID_ECOLI	3-octaprenyl-4-hydroxybenzoate carboxy-lyase (EC 4.1.1.98) (Polyprenyl p-hydroxybenzoate decarboxylase)	ubiD yigC yigY b3843 JW3819
	P0AAB8	USPD_ECOLI	Universal stress protein D	uspD yiiT b3923 JW3894
	P0AAS7	YBCJ_ECOLI	Uncharacterized protein YbcJ	ybcJ b0528 JW5070
	P0AB24	EFEO_ECOLI	Iron uptake system component EfeO	efeO ycdO b1018 JW1003
	P0AB61	YCIN_ECOLI	Protein YciN	yciN b1273 JW1265
	P0ABQ0	COABC_ECOLI	Coenzyme A biosynthesis bifunctional protein CoaBC (DNA/pantothenate metabolism flavoprotein) (Phosphopantothenoylcysteine synthetase/decarboxylase) (PPCS-PPCDC) [Includes: Phosphopantothenoylcysteine decarboxylase (PPC decarboxylase) (PPC-DC) (EC 4.1.1.36) (CoaC); Phosphopantothenate--cysteine ligase (EC 6.3.2.5) (CoaB) (Phosphopantothenoylcysteine synthetase) (PPC synthetase) (PPC-S)]	coaBC dfp b3639 JW5642
	P0ABQ4	DYR_ECOLI	Dihydrofolate reductase (EC 1.5.1.3)	folA tmrA b0048 JW0047
	P0ABZ4	KDSC_ECOLI	3-deoxy-D-manno-octulosonate 8-phosphate phosphatase KdsC (EC 3.1.3.45) (KDO 8-P phosphatase)	kdsC yrbI yrbJ b3198 JW3165
	P0AC51	ZUR_ECOLI	Zinc uptake regulation protein (Zinc uptake regulator)	zur yjbK b4046 JW5714
	P0ACE3	HHA_ECOLI	Hemolysin expression-modulating protein Hha	hha b0460 JW0449
	P0ACN7	CYTR_ECOLI	HTH-type transcriptional repressor CytR	cytR b3934 JW3905
	P0ACR4	YEIE_ECOLI	Uncharacterized HTH-type transcriptional regulator YeiE	yeiE b2157 JW2144
	P0ACV6	MPAA_ECOLI	Murein peptide amidase A (EC 3.4.17.-) (Gamma-D-Glu-Dap amidase) (Zinc metallocarboxypeptidase MpaA)	mpaA ycjI b1326 JW1319
	P0ADU2	YGIN_ECOLI	Probable quinol monooxygenase YgiN (QuMo) (EC 1.-.-.-)	ygiN b3029 JW2997
	P0AEA8	CYSG_ECOLI	Siroheme synthase [Includes: Uroporphyrinogen-III C-methyltransferase (Urogen III methylase) (EC 2.1.1.107) (SUMT) (Uroporphyrinogen III methylase) (UROM); Precorrin-2 dehydrogenase (EC 1.3.1.76); Sirohydrochlorin ferrochelatase (EC 4.99.1.4)]	cysG b3368 JW3331
	P0AEJ2	ENTC_ECOLI	Isochorismate synthase EntC (EC 5.4.4.2) (Isochorismate mutase)	entC b0593 JW0585
	P0AEN8	FUCM_ECOLI	L-fucose mutarotase (EC 5.1.3.29) (D-ribose pyranase) (EC 5.4.99.62) (Fucose 1-epimerase) (Type-2 mutarotase)	fucU b2804 JW2775
	P0AES0	GSP_ECOLI	Bifunctional glutathionylspermidine synthetase/amidase (GspSA) [Includes: Glutathionylspermidine amidase (Gsp amidase) (EC 3.5.1.78) (Glutathionylspermidine amidohydrolase [spermidine-forming]); Glutathionylspermidine synthetase (Gsp synthetase) (EC 6.3.1.8) (Glutathione:spermidine ligase [ADP-forming]) (Gsp synthase)]	gss gsp b2988 JW2956
	P0AF03	MOG_ECOLI	Molybdopterin adenylyltransferase (MPT adenylyltransferase) (EC 2.7.7.75)	mog chlG mogA yaaG b0009 JW0008
	P0AF36	ZAPB_ECOLI	Cell division protein ZapB	zapB yiiU b3928 JW3899
	P0AFI5	PBP7_ECOLI	D-alanyl-D-alanine endopeptidase (DD-endopeptidase) (EC 3.4.21.-) (Penicillin-binding protein 7) (PBP-7)	pbpG yohB b2134 JW5355
	P0AFL3	PPIA_ECOLI	Peptidyl-prolyl cis-trans isomerase A (PPIase A) (EC 5.2.1.8) (Cyclophilin A) (Rotamase A)	ppiA rot rotA b3363 JW3326
	P0AFS3	FOLM_ECOLI	Dihydromonapterin reductase (H(2)-MPt reductase) (EC 1.5.1.50) (Dihydrofolate reductase) (DHFR) (EC 1.5.1.3)	folM ydgB b1606 JW1598
	P0AFU8	RISA_ECOLI	Riboflavin synthase (RS) (EC 2.5.1.9)	ribC ribE b1662 JW1654
	P0AFW8	ROF_ECOLI	Protein rof	rof yaeO b0189 JW0184
	P0AFZ3	SSPB_ECOLI	Stringent starvation protein B (Adapter protein SspB) (Specificity-enhancing factor SspB)	sspB b3228 JW3197
	P0AG40	RIBF_ECOLI	Bifunctional riboflavin kinase/FMN adenylyltransferase (Riboflavin biosynthesis protein RibF) [Includes: Riboflavin kinase (EC 2.7.1.26) (Flavokinase); FMN adenylyltransferase (EC 2.7.7.2) (FAD pyrophosphorylase) (FAD synthase)]	ribF yaaC b0025 JW0023
	P0AGG2	TESB_ECOLI	Acyl-CoA thioesterase 2 (EC 3.1.2.-) (Acyl-CoA thioesterase II) (TEII)	tesB b0452 JW0442
	P0AGK4	YHBY_ECOLI	RNA-binding protein YhbY	yhbY b3180 JW3147
	P0AGL7	RSME_ECOLI	Ribosomal RNA small subunit methyltransferase E (EC 2.1.1.193) (16S rRNA m3U1498 methyltransferase)	rsmE yggJ b2946 JW2913
	P0C0L9	ISCX_ECOLI	Protein IscX	iscX yfhJ b2524 JW2508
	P10378	ENTE_ECOLI	Enterobactin synthase component E (EC 6.3.2.14) (2,3-dihydroxybenzoate-AMP ligase) (DHB-AMP ligase) (2,3-dihydroxybenzoate-AMP synthase) (EC 2.7.7.58) (Dihydroxybenzoic acid-activating enzyme) (Enterochelin synthase E) (S-dihydroxybenzoyltransferase) (EC 2.5.1.-)	entE b0594 JW0586
	P10441	LPXB_ECOLI	Lipid-A-disaccharide synthase (EC 2.4.1.182)	lpxB pgsB b0182 JW0177
	P11880	MURF_ECOLI	UDP-N-acetylmuramoyl-tripeptide--D-alanyl-D-alanine ligase (EC 6.3.2.10) (D-alanyl-D-alanine-adding enzyme) (UDP-MurNAc-pentapeptide synthetase)	murF mra b0086 JW0084
	P12008	AROC_ECOLI	Chorismate synthase (CS) (EC 4.2.3.5) (5-enolpyruvylshikimate-3-phosphate phospholyase) (EPSP phospholyase)	aroC b2329 JW2326
	P14294	TOP3_ECOLI	DNA topoisomerase 3 (EC 5.6.2.1) (DNA topoisomerase III)	topB b1763 JW1752
	P14900	MURD_ECOLI	UDP-N-acetylmuramoylalanine--D-glutamate ligase (EC 6.3.2.9) (D-glutamic acid-adding enzyme) (UDP-N-acetylmuramoyl-L-alanyl-D-glutamate synthetase)	murD b0088 JW0086
	P15047	ENTA_ECOLI	2,3-dihydro-2,3-dihydroxybenzoate dehydrogenase (DiDHB-DH) (EC 1.3.1.28) (Trans-2,3-dihydro-2,3-dihydroxybenzoate dehydrogenase)	entA b0596 JW0588
	P15067	GLGX_ECOLI	Glycogen debranching enzyme (EC 3.2.1.196) (Glycogen operon protein GlgX) (Limit dextrin alpha-1,6-maltotetraose-hydrolase)	glgX glyX b3431 JW3394
	P15723	DGTP_ECOLI	Deoxyguanosinetriphosphate triphosphohydrolase (dGTP triphosphohydrolase) (dGTPase) (EC 3.1.5.1)	dgt b0160 JW0156
	P15770	AROE_ECOLI	Shikimate dehydrogenase (NADP(+)) (SD) (SDH) (EC 1.1.1.25)	aroE b3281 JW3242
	P16095	SDHL_ECOLI	L-serine dehydratase 1 (SDH 1) (EC 4.3.1.17) (L-serine deaminase 1) (L-SD1)	sdaA b1814 JW1803
	P16528	ICLR_ECOLI	Transcriptional repressor IclR (Acetate operon repressor)	iclR b4018 JW3978
	P17109	MEND_ECOLI	2-succinyl-5-enolpyruvyl-6-hydroxy-3-cyclohexene-1-carboxylate synthase (SEPHCHC synthase) (EC 2.2.1.9) (Menaquinone biosynthesis protein MenD)	menD b2264 JW5374
	P17802	MUTY_ECOLI	Adenine DNA glycosylase (EC 3.2.2.31) (A/G-specific adenine glycosylase)	mutY micA b2961 JW2928
	P17888	PRIA_ECOLI	Primosomal protein N' (EC 3.6.4.-) (ATP-dependent helicase PriA) (Replication factor Y)	priA b3935 JW3906
	P19624	PDXA_ECOLI	4-hydroxythreonine-4-phosphate dehydrogenase (EC 1.1.1.262) (4-(phosphohydroxy)-L-threonine dehydrogenase)	pdxA b0052 JW0051
	P21517	MALZ_ECOLI	Maltodextrin glucosidase (EC 3.2.1.20) (Alpha-glucosidase)	malZ b0403 JW0393
	P22188	MURE_ECOLI	UDP-N-acetylmuramoyl-L-alanyl-D-glutamate--2,6-diaminopimelate ligase (EC 6.3.2.13) (Meso-A2pm-adding enzyme) (Meso-diaminopimelate-adding enzyme) (UDP-MurNAc-L-Ala-D-Glu:meso-diaminopimelate ligase) (UDP-MurNAc-tripeptide synthetase) (UDP-N-acetylmuramyl-tripeptide synthetase)	murE b0085 JW0083
	P22255	CYSQ_ECOLI	3'(2'),5'-bisphosphate nucleotidase CysQ (EC 3.1.3.7) (3'(2'),5-bisphosphonucleoside 3'(2')-phosphohydrolase) (3'-phosphoadenosine 5'-phosphate phosphatase) (PAP phosphatase) (DPNPase)	cysQ amtA b4214 JW4172
	P22939	ISPA_ECOLI	Farnesyl diphosphate synthase (FPP synthase) (EC 2.5.1.10) ((2E,6E)-farnesyl diphosphate synthase) (Geranyltranstransferase)	ispA b0421 JW0411
	P23917	MAK_ECOLI	Fructokinase (EC 2.7.1.4) (D-fructose kinase) (Manno(fructo)kinase)	mak yajF b0394 JW0385
	P24224	ACPS_ECOLI	Holo-[acyl-carrier-protein] synthase (Holo-ACP synthase) (EC 2.7.8.7) (4'-phosphopantetheinyl transferase AcpS)	acpS dpj b2563 JW2547
	P24230	RECG_ECOLI	ATP-dependent DNA helicase RecG (EC 3.6.4.12)	recG radC b3652 JW3627
	P25397	TEHB_ECOLI	Tellurite methyltransferase (EC 2.1.1.265) (Chalcogen-detoxifying protein TehB) (Selenite methyltransferase) (Tellurite resistance protein TehB)	tehB b1430 JW1426
	P25745	MNMA_ECOLI	tRNA-specific 2-thiouridylase MnmA (EC 2.8.1.13)	mnmA asuE trmU ycfB b1133 JW1119
	P27127	RFAB_ECOLI	Lipopolysaccharide 1,6-galactosyltransferase (EC 2.4.1.-) (UDP-D-galactose--(Glucosyl)lipopolysaccharide-alpha-1,3-D-galactosyltransferase)	rfaB waaB b3628 JW3603
	P27828	WECB_ECOLI	UDP-N-acetylglucosamine 2-epimerase (EC 5.1.3.14) (Bacteriophage N4 adsorption protein C) (UDP-GlcNAc-2-epimerase)	wecB nfrC rffE yifF b3786 JW5600
	P27838	CYAY_ECOLI	Iron-sulfur cluster assembly protein CyaY (Bacterial frataxin ortholog)	cyaY b3807 JW3779
	P28632	HOLD_ECOLI	DNA polymerase III subunit psi (EC 2.7.7.7)	holD b4372 JW4334
	P28861	FENR_ECOLI	Flavodoxin/ferredoxin--NADP reductase (EC 1.18.1.2) (EC 1.19.1.1) (Ferredoxin (flavodoxin):NADP(+) oxidoreductase) (Ferredoxin--NADP reductase) (FNR) (Flavodoxin--NADP reductase) (FLDR) (Methyl viologen resistance protein A) (dA1)	fpr mvrA b3924 JW3895
	P29012	ALR2_ECOLI	Alanine racemase, catabolic (EC 5.1.1.1)	dadX alnB dadB b1190 JW1179
	P29208	MENC_ECOLI	o-succinylbenzoate synthase (OSB synthase) (OSBS) (EC 4.2.1.113) (4-(2'-carboxyphenyl)-4-oxybutyric acid synthase) (o-succinylbenzoic acid synthase)	menC b2261 JW2256
	P29217	YCEH_ECOLI	UPF0502 protein YceH (G20.3)	yceH b1067 JW1054
	P30011	NADC_ECOLI	Nicotinate-nucleotide pyrophosphorylase [carboxylating] (EC 2.4.2.19) (Quinolinate phosphoribosyltransferase [decarboxylating]) (QAPRTase)	nadC b0109 JW0105
	P30126	LEUD_ECOLI	3-isopropylmalate dehydratase small subunit (EC 4.2.1.33) (Alpha-IPM isomerase) (IPMI) (Isopropylmalate isomerase)	leuD b0071 JW0070
	P30177	YBIB_ECOLI	Uncharacterized protein YbiB	ybiB b0800 JW0785
	P30864	YAFC_ECOLI	Uncharacterized HTH-type transcriptional regulator YafC	yafC b0208 JW0198
	P30870	GLNE_ECOLI	Bifunctional glutamine synthetase adenylyltransferase/adenylyl-removing enzyme (ATP:glutamine synthetase adenylyltransferase) (ATase) [Includes: Glutamine synthetase adenylyl-L-tyrosine phosphorylase (EC 2.7.7.89) (Adenylyl removase) (AR) (AT-N) (AT-N440) (P-I); Glutamine synthetase adenylyl transferase (EC 2.7.7.42) (Adenylyl transferase) (AT) (AT-C)]	glnE b3053 JW3025
	P31441	ADEC_ECOLI	Adenine deaminase (Adenase) (Adenine aminase) (EC 3.5.4.2)	ade yicP b3665 JW3640
	P31455	YIDR_ECOLI	Uncharacterized protein YidR	yidR b3689 JW5860
	P31460	DGOR_ECOLI	Galactonate operon transcriptional repressor	dgoR yidW b4479 JW5627
	P31475	YIEP_ECOLI	Uncharacterized HTH-type transcriptional regulator YieP	yieP b3755 JW5608
	P32099	LPLA_ECOLI	Lipoate-protein ligase A (EC 6.3.1.20) (Lipoate--protein ligase)	lplA yjjF b4386 JW4349
	P32131	HEMN_ECOLI	Oxygen-independent coproporphyrinogen III oxidase (CPO) (EC 1.3.98.3) (Coproporphyrinogen III dehydrogenase) (CPDH)	hemN yihJ b3867 JW3838
	P32664	NUDC_ECOLI	NADH pyrophosphatase (EC 3.6.1.22)	nudC yjaD b3996 JW5548
	P32680	YJAG_ECOLI	Uncharacterized protein YjaG	yjaG b3999 JW3963
	P33018	SFGH2_ECOLI	S-formylglutathione hydrolase YeiG (FGH) (EC 3.1.2.12)	yeiG b2154 JW2141
	P33136	OPGG_ECOLI	Glucans biosynthesis protein G	mdoG opgG b1048 JW1035
	P33218	YEBE_ECOLI	Inner membrane protein YebE	yebE b1846 JW1835
	P33221	PURT_ECOLI	Formate-dependent phosphoribosylglycinamide formyltransferase (5'-phosphoribosylglycinamide transformylase 2) (Formate-dependent GAR transformylase) (EC 2.1.2.-) (GAR transformylase 2) (GART 2) (Non-folate glycinamide ribonucleotide transformylase) (Phosphoribosylglycinamide formyltransferase 2)	purT b1849 JW1838
	P33355	YEHS_ECOLI	Uncharacterized protein YehS	yehS b2124 JW2112
	P36659	CBPA_ECOLI	Curved DNA-binding protein	cbpA b1000 JW0985
	P36999	RLMA_ECOLI	23S rRNA (guanine(745)-N(1))-methyltransferase (EC 2.1.1.187) (23S rRNA m1G745 methyltransferase) (Ribosomal RNA large subunit methyltransferase A)	rlmA rrmA yebH b1822 JW1811
	P37024	HRPB_ECOLI	ATP-dependent RNA helicase HrpB (EC 3.6.4.13)	hrpB yadO b0148 JW0144
	P37330	MASZ_ECOLI	Malate synthase G (MSG) (EC 2.3.3.9)	glcB glc b2976 JW2943
	P37590	PMRD_ECOLI	Signal transduction protein PmrD (BasR post-transcriptional activator) (Polymyxin resistance protein PmrD)	pmrD b2259 JW2254
	P37757	YDDE_ECOLI	Uncharacterized isomerase YddE (EC 5.1.-.-) (ORFB)	yddE b1464 JW1459
	P39160	UXUB_ECOLI	D-mannonate oxidoreductase (EC 1.1.1.57) (Fructuronate reductase)	uxuB b4323 JW4286
	P39334	BDCR_ECOLI	HTH-type transcriptional repressor BdcR	bdcR yjgJ b4251 JW4208
	P39370	NANS_ECOLI	Probable 9-O-acetyl-N-acetylneuraminic acid deacetylase (Neu5,9Ac2 deacetylase) (EC 3.1.1.-) (Probable 9-O-acetyl-N-acetylneuraminate esterase) (Probable sialyl esterase NanS)	nanS yjhS b4309 JW4272
	P39377	IADA_ECOLI	Isoaspartyl dipeptidase (EC 3.4.19.-)	iadA yjiF b4328 JW4291
	P40120	OPGD_ECOLI	Glucans biosynthesis protein D	mdoD opgD ydcG yzzZ b1424 JW1420
	P45395	KDSD_ECOLI	Arabinose 5-phosphate isomerase KdsD (API) (L-API) (EC 5.3.1.13)	kdsD yrbH b3197 JW3164
	P45544	FRLR_ECOLI	Probable fructoselysine utilization operon transcriptional repressor (HTH-type transcriptional regulator FrlR)	frlR yhfR b3375 JW5698
	P46130	YBHC_ECOLI	Putative acyl-CoA thioester hydrolase YbhC (EC 3.1.2.-)	ybhC b0772 JW0755
	P51981	AEEP_ECOLI	L-Ala-D/L-Glu epimerase (AE epimerase) (AEE) (EC 5.1.1.20)	ycjG ycjH b1325 JW1318
	P52007	YECM_ECOLI	Protein YecM	yecM yecL b1875 JW5309
	P55135	RLMD_ECOLI	23S rRNA (uracil(1939)-C(5))-methyltransferase RlmD (EC 2.1.1.190) (23S rRNA(m5U1939)-methyltransferase)	rlmD rumA ygcA b2785 JW2756
	P60340	TRUB_ECOLI	tRNA pseudouridine synthase B (EC 5.4.99.25) (Protein P35) (tRNA pseudouridine(55) synthase) (Psi55 synthase) (tRNA pseudouridylate synthase) (tRNA-uridine isomerase)	truB yhbA b3166 JW3135
	P62615	ISPE_ECOLI	4-diphosphocytidyl-2-C-methyl-D-erythritol kinase (CMK) (EC 2.7.1.148) (4-(cytidine-5'-diphospho)-2-C-methyl-D-erythritol kinase)	ispE ipk ychB b1208 JW1199
	P64624	YHEO_ECOLI	Uncharacterized protein YheO	yheO b3346 JW5703
	P65556	YFCD_ECOLI	Uncharacterized Nudix hydrolase YfcD (EC 3.6.-.-)	yfcD b2299 JW2296
	P66899	DPAL_ECOLI	Diaminopropionate ammonia-lyase (DAPAL) (EC 4.3.1.15) (2,3-diaminopropionate ammonia-lyase) (Alpha,beta-diaminopropionate ammonia-lyase) (Diaminopropionatase)	ygeX b2871 JW2839
	P69228	BAER_ECOLI	Transcriptional regulatory protein BaeR	baeR b2079 JW2064
	P69451	LCFA_ECOLI	Long-chain-fatty-acid--CoA ligase (EC 6.2.1.3) (Long-chain acyl-CoA synthetase) (Acyl-CoA synthetase)	fadD oldD b1805 JW1794
	P69922	FUCI_ECOLI	L-fucose isomerase (FucIase) (EC 5.3.1.25) (6-deoxy-L-galactose isomerase) (D-arabinose isomerase) (EC 5.3.1.3)	fucI b2802 JW2773
	P75931	YCEM_ECOLI	Putative oxidoreductase YceM (EC 1.-.-.-)	yceM mviM b1068 JW1055
	P75949	NAGZ_ECOLI	Beta-hexosaminidase (EC 3.2.1.52) (Beta-N-acetylhexosaminidase) (N-acetyl-beta-glucosaminidase)	nagZ ycfO b1107 JW1093
	P75959	NAGK_ECOLI	N-acetyl-D-glucosamine kinase (EC 2.7.1.59) (GlcNAc kinase)	nagK ycfX b1119 JW1105
	P75989	BLUR_ECOLI	HTH-type transcriptional repressor BluR	bluR ycgE b1162 JW1149
	P76015	DHAK_ECOLI	PEP-dependent dihydroxyacetone kinase, dihydroxyacetone-binding subunit DhaK (EC 2.7.1.121)	dhaK ycgT b1200 JW5187
	P76113	CURA_ECOLI	NADPH-dependent curcumin reductase (EC 1.3.1.n3) (NADPH-dependent curcumin/dihydrocurcumin reductase)	curA yncB b1449 JW5907
	P76187	YDHF_ECOLI	Oxidoreductase YdhF (EC 1.-.-.-)	ydhF b1647 JW1639
	P76243	YEAO_ECOLI	Uncharacterized protein YeaO	yeaO b1792 JW1781
	P76270	MSRC_ECOLI	Free methionine-R-sulfoxide reductase (fRMsr) (EC 1.8.4.14)	msrC yebR b1832 JW1821
	P76418	YEGU_ECOLI	Uncharacterized protein YegU (EC 3.2.2.-)	yegU b2099 JW2086
	P76535	MURQ_ECOLI	N-acetylmuramic acid 6-phosphate etherase (MurNAc-6-P etherase) (EC 4.2.1.126) (N-acetylmuramic acid 6-phosphate hydrolase) (N-acetylmuramic acid 6-phosphate lyase)	murQ yfeU b2428 JW2421
	P76569	YFGD_ECOLI	Uncharacterized protein YfgD	yfgD b2495 JW2480
	P77150	PDXY_ECOLI	Pyridoxal kinase PdxY (PL kinase) (EC 2.7.1.35) (Pyridoxal kinase 2) (PL kinase 2)	pdxY ydgS b1636 JW1628
	P77182	MNMC_ECOLI	tRNA 5-methylaminomethyl-2-thiouridine biosynthesis bifunctional protein MnmC (tRNA mnm(5)s(2)U biosynthesis bifunctional protein) [Includes: tRNA (mnm(5)s(2)U34)-methyltransferase (EC 2.1.1.61); FAD-dependent cmnm(5)s(2)U34 oxidoreductase (EC 1.5.-.-)]	mnmC yfcK b2324 JW5380
	P77213	GCS2_ECOLI	Putative glutamate--cysteine ligase 2 (EC 6.3.2.2) (Gamma-glutamylcysteine synthetase 2) (GCS 2) (Gamma-GCS 2)	ybdK b0581 JW0570
	P77376	YDGJ_ECOLI	Uncharacterized oxidoreductase YdgJ (EC 1.-.-.-)	ydgJ b1624 JW5265
	P77611	RSXC_ECOLI	Ion-translocating oxidoreductase complex subunit C (EC 7.-.-.-) (Rsx electron transport complex subunit C)	rsxC rnfC ydgN b1629 JW1621
	P77625	HXPA_ECOLI	Hexitol phosphatase A (Mannitol-1-phosphatase) (EC 3.1.3.22) (Sorbitol-6-phosphatase) (EC 3.1.3.50) (Sugar-phosphatase) (EC 3.1.3.23)	hxpA yfbT b2293 JW5376
	Q46829	BGLA_ECOLI	6-phospho-beta-glucosidase BglA (EC 3.2.1.86) (Phospho-beta-glucosidase A)	bglA bglD yqfC b2901 JW2869
	Q46893	ISPD_ECOLI	2-C-methyl-D-erythritol 4-phosphate cytidylyltransferase (EC 2.7.7.60) (4-diphosphocytidyl-2C-methyl-D-erythritol synthase) (CDP-ME synthase) (MEP cytidylyltransferase) (MCT)	ispD ygbP b2747 JW2717
	Q46948	YAJL_ECOLI	Protein/nucleic acid deglycase 3 (EC 3.1.2.-) (EC 3.5.1.-) (EC 3.5.1.124) (Chaperone protein YajL) (Maillard deglycase)	yajL thiJ b0424 JW5057
	Q47147	YAFJ_ECOLI	Putative glutamine amidotransferase YafJ (EC 2.4.2.-)	yafJ b0223 JW0213
	Q57261	TRUD_ECOLI	tRNA pseudouridine synthase D (EC 5.4.99.27) (tRNA pseudouridine(13) synthase) (tRNA pseudouridylate synthase D) (tRNA-uridine isomerase D)	truD ygbO b2745 JW2715
CuII only	P06968	DUT_ECOLI	Deoxyuridine 5'-triphosphate nucleotidohydrolase (dUTPase) (EC 3.6.1.23) (dUTP pyrophosphatase)	dut dnaS sof b3640 JW3615
	P0A8A8	RIMP_ECOLI	Ribosome maturation factor RimP	rimP yhbC b3170 JW5533
	P0AAQ6	YBAA_ECOLI	Uncharacterized protein YbaA	ybaA b0456 JW0445
	P0ADE6	KBP_ECOLI	Potassium binding protein Kbp (K(+) binding protein Kbp)	kbp ygaU yzzM b2665 JW2640
	P0AET2	HDEB_ECOLI	Acid stress chaperone HdeB (10K-L protein)	hdeB yhhD yhiC b3509 JW5669
	P0AFH8	OSMY_ECOLI	Osmotically-inducible protein Y	osmY b4376 JW4338
	P0AFM2	PROX_ECOLI	Glycine betaine/proline betaine-binding periplasmic protein (GBBP)	proX proU b2679 JW2654
	P21338	RNI_ECOLI	Ribonuclease I (RNase I) (EC 4.6.1.21) (Enterobacter ribonuclease)	rna rnsA b0611 JW0603
	P21362	YCIF_ECOLI	Protein YciF	yciF b1258 JW1250
	P21367	YCAC_ECOLI	Probable hydrolase YcaC (EC 4.-.-.-)	ycaC b0897 JW0880
	P23847	DPPA_ECOLI	Periplasmic dipeptide transport protein (Dipeptide-binding protein) (DBP)	dppA b3544 JW3513
	P25516	ACNA_ECOLI	Aconitate hydratase A (ACN) (Aconitase) (EC 4.2.1.3) (Iron-responsive protein-like) (IRP-like) (RNA-binding protein) (Stationary phase enzyme)	acnA acn b1276 JW1268
	P37194	SLP_ECOLI	Outer membrane protein Slp	slp b3506 JW3474
	P37685	ALDB_ECOLI	Aldehyde dehydrogenase B (EC 1.2.1.4) (Acetaldehyde dehydrogenase)	aldB yiaX b3588 JW3561
	P39172	ZNUA_ECOLI	High-affinity zinc uptake system protein ZnuA	znuA yebL yzzP b1857 JW5831
	P68206	YJBJ_ECOLI	UPF0337 protein YjbJ	yjbJ b4045 JW4005
	P69831	PTKC_ECOLI	PTS system galactitol-specific EIIC component (EIIC-Gat) (Galactitol permease IIC component)	gatC b2092 JW2076
	P75874	YCCU_ECOLI	Uncharacterized protein YccU	yccU b0965 JW5130
	P76344	ZINT_ECOLI	Metal-binding protein ZinT (Cadmium-induced protein ZinT)	zinT yodA b1973 JW1956
	P77475	YQAB_ECOLI	Fructose-1-phosphate phosphatase YqaB (EC 3.1.3.-) (Fructose-1-phosphatase)	yqaB b2690 JW2665
in "45" and "CuI":	P00547	KHSE_ECOLI	Homoserine kinase (HK) (HSK) (EC 2.7.1.39)	thrB b0003 JW0002
	P00909	TRPC_ECOLI	Tryptophan biosynthesis protein TrpCF [Includes: Indole-3-glycerol phosphate synthase (IGPS) (EC 4.1.1.48); N-(5'-phospho-ribosyl)anthranilate isomerase (PRAI) (EC 5.3.1.24)]	trpC trpF b1262 JW1254
	P00914	PHR_ECOLI	Deoxyribodipyrimidine photo-lyase (EC 4.1.99.3) (DNA photolyase) (Photoreactivating enzyme)	phrB phr b0708 JW0698
	P00968	CARB_ECOLI	Carbamoyl-phosphate synthase large chain (EC 6.3.5.5) (Carbamoyl-phosphate synthetase ammonia chain)	carB pyrA b0033 JW0031
	P04425	GSHB_ECOLI	Glutathione synthetase (EC 6.3.2.3) (GSH synthetase) (GSH-S) (GSHase) (Glutathione synthase)	gshB gsh-II b2947 JW2914
	P04968	ILVA_ECOLI	L-threonine dehydratase biosynthetic IlvA (EC 4.3.1.19) (Threonine deaminase)	ilvA b3772 JW3745
	P04995	EX1_ECOLI	Exodeoxyribonuclease I (ExoI) (Exonuclease I) (EC 3.1.11.1) (DNA deoxyribophosphodiesterase) (dRPase)	sbcB cpeA xonA b2011 JW1993
	P05459	PDXB_ECOLI	Erythronate-4-phosphate dehydrogenase (EC 1.1.1.290)	pdxB b2320 JW2317
	P05637	APAH_ECOLI	Bis(5'-nucleosyl)-tetraphosphatase [symmetrical] (EC 3.6.1.41) (Ap4A hydrolase) (Diadenosine 5',5'''-P1,P4-tetraphosphate pyrophosphohydrolase) (Diadenosine tetraphosphatase)	apaH b0049 JW0048
	P05707	SRLD_ECOLI	Sorbitol-6-phosphate 2-dehydrogenase (EC 1.1.1.140) (Glucitol-6-phosphate dehydrogenase) (Ketosephosphate reductase)	srlD gutD b2705 JW2674
	P05852	TSAD_ECOLI	tRNA N6-adenosine threonylcarbamoyltransferase (EC 2.3.1.234) (N6-L-threonylcarbamoyladenine synthase) (t(6)A synthase) (t(6)A37 threonylcarbamoyladenosine biosynthesis protein TsaD) (tRNA threonylcarbamoyladenosine biosynthesis protein TsaD)	tsaD gcp ygjD b3064 JW3036
	P06616	ERA_ECOLI	GTPase Era (ERA) (GTP-binding protein Era)	era rbaA sdgE b2566 JW2550
	P06709	BIRA_ECOLI	Bifunctional ligase/repressor BirA (Biotin operon repressor) (Biotin--[acetyl-CoA-carboxylase] ligase) (EC 6.3.4.15) (Biotin--protein ligase) (Biotin-[acetyl-CoA carboxylase] synthetase)	birA bioR dhbB b3973 JW3941
	P06710	DPO3X_ECOLI	DNA polymerase III subunit tau (EC 2.7.7.7) (DNA polymerase III subunit gamma)	dnaX dnaZ dnaZX b0470 JW0459
	P06986	HIS8_ECOLI	Histidinol-phosphate aminotransferase (EC 2.6.1.9) (Imidazole acetol-phosphate transaminase) (HPAT) (HspAT)	hisC b2021 JW2003
	P06992	RSMA_ECOLI	Ribosomal RNA small subunit methyltransferase A (EC 2.1.1.182) (16S rRNA (adenine(1518)-N(6)/adenine(1519)-N(6))-dimethyltransferase) (16S rRNA dimethyladenosine transferase) (16S rRNA dimethylase) (High level kasugamycin resistance protein KsgA) (Kasugamycin dimethyltransferase) (S-adenosylmethionine-6-N', N'-adenosyl(rRNA) dimethyltransferase)	rsmA ksgA b0051 JW0050
	P07003	POXB_ECOLI	Pyruvate dehydrogenase [ubiquinone] (EC 1.2.5.1) (Pyruvate oxidase) (POX) [Cleaved into: Alpha-peptide]	poxB b0871 JW0855
	P07649	TRUA_ECOLI	tRNA pseudouridine synthase A (EC 5.4.99.12) (tRNA pseudouridine(38-40) synthase) (tRNA pseudouridylate synthase I) (PSU-I) (tRNA-uridine isomerase I)	truA asuC hisT leuK b2318 JW2315
	P09053	AVTA_ECOLI	Valine--pyruvate aminotransferase (EC 2.6.1.66) (Alanine--valine transaminase) (Transaminase C)	avtA b3572 JW5652
	P09126	HEM4_ECOLI	Uroporphyrinogen-III synthase (UROS) (EC 4.2.1.75) (Hydroxymethylbilane hydrolyase [cyclizing]) (Uroporphyrinogen-III cosynthase)	hemD b3804 JW3776
	P09155	RND_ECOLI	Ribonuclease D (RNase D) (EC 3.1.13.5)	rnd b1804 JW1793
	P09832	GLTD_ECOLI	Glutamate synthase [NADPH] small chain (EC 1.4.1.13) (Glutamate synthase subunit beta) (GLTS beta chain) (NADPH-GOGAT)	gltD aspB b3213 JW3180
	P09980	REP_ECOLI	ATP-dependent DNA helicase Rep (EC 3.6.4.12)	rep b3778 JW5604
	P0A6B4	ALR1_ECOLI	Alanine racemase, biosynthetic (EC 5.1.1.1)	alr b4053 JW4013
	P0A6E4	ASSY_ECOLI	Argininosuccinate synthase (EC 6.3.4.5) (Citrulline--aspartate ligase)	argG b3172 JW3140
	P0A7A2	GPMB_ECOLI	Probable phosphoglycerate mutase GpmB (EC 5.4.2.-) (PGAM) (Phosphoglyceromutase)	gpmB ytjC b4395 JW4358
	P0A7A5	PIMT_ECOLI	Protein-L-isoaspartate O-methyltransferase (EC 2.1.1.77) (L-isoaspartyl protein carboxyl methyltransferase) (Protein L-isoaspartyl methyltransferase) (Protein-beta-aspartate methyltransferase) (PIMT)	pcm b2743 JW2713
	P0A7B3	NADK_ECOLI	NAD kinase (EC 2.7.1.23) (ATP-dependent NAD kinase)	nadK yfjB yfjE b2615 JW2596
	P0A7I7	RIBA_ECOLI	GTP cyclohydrolase-2 (EC 3.5.4.25) (GTP cyclohydrolase II)	ribA b1277 JW1269
	P0A840	SURE_ECOLI	5'/3'-nucleotidase SurE (EC 3.1.3.5) (EC 3.1.3.6) (Exopolyphosphatase) (EC 3.6.1.11) (Nucleoside monophosphate phosphohydrolase) (Stationary-phase survival protein SurE)	surE ygbC b2744 JW2714
	P0A8A0	YEBC_ECOLI	Probable transcriptional regulatory protein YebC	yebC b1864 JW1853
	P0A8C1	YBJQ_ECOLI	UPF0145 protein YbjQ	ybjQ b0866 JW0850
	P0A8I5	TRMB_ECOLI	tRNA (guanine-N(7)-)-methyltransferase (EC 2.1.1.33) (tRNA (guanine(46)-N(7))-methyltransferase) (tRNA(m7G46)-methyltransferase)	trmB trmI yggH b2960 JW2927
	P0A8I8	RLMH_ECOLI	Ribosomal RNA large subunit methyltransferase H (EC 2.1.1.177) (23S rRNA (pseudouridine1915-N3)-methyltransferase) (23S rRNA m3Psi1915 methyltransferase) (rRNA (pseudouridine-N3-)-methyltransferase RlmH)	rlmH ybeA b0636 JW0631
	P0A8R0	RRAA_ECOLI	Regulator of ribonuclease activity A	rraA menG yiiV b3929 JW3900
	P0A8W2	SLYA_ECOLI	Transcriptional regulator SlyA	slyA b1642 JW5267
	P0A8Y1	YJJG_ECOLI	Pyrimidine 5'-nucleotidase YjjG (EC 3.1.3.5) (House-cleaning nucleotidase) (Non-canonical pyrimidine nucleotide phosphatase) (Nucleoside 5'-monophosphate phosphohydrolase) (dUMP phosphatase)	yjjG b4374 JW4336
	P0A8Y5	YIDA_ECOLI	Sugar phosphatase YidA (EC 3.1.3.23)	yidA b3697 JW3674
	P0A903	BAMC_ECOLI	Outer membrane protein assembly factor BamC	bamC dapX nlpB b2477 JW2462
	P0A951	ATDA_ECOLI	Spermidine N(1)-acetyltransferase (SAT) (EC 2.3.1.57) (Spermidine/spermine N(1)-acetyltransferase) (SSAT)	speG b1584 JW1576
	P0A9C9	GLPX_ECOLI	Fructose-1,6-bisphosphatase 1 class 2 (FBPase 1 class 2) (EC 3.1.3.11) (D-fructose-1,6-bisphosphate 1-phosphohydrolase 1 class 2)	glpX b3925 JW3896
	P0A9H7	CFA_ECOLI	Cyclopropane-fatty-acyl-phospholipid synthase (CFA synthase) (Cyclopropane fatty acid synthase) (EC 2.1.1.79)	cfa cdfA b1661 JW1653
	P0A9T4	TAS_ECOLI	Protein tas	tas ygdS b2834 JW2802
	P0A9W9	YRDA_ECOLI	Protein YrdA	yrdA b3279 JW5710
	P0AAC8	ISCA_ECOLI	Iron-binding protein IscA (Iron-sulfur cluster assembly protein)	iscA yfhF b2528 JW2512
	P0AAN3	HYPB_ECOLI	Hydrogenase maturation factor HypB (Hydrogenase isoenzymes nickel incorporation protein HypB)	hypB b2727 JW2697
	P0ABN5	DCUA_ECOLI	Anaerobic C4-dicarboxylate transporter DcuA	dcuA genA b4138 JW5735
	P0ABU0	MENB_ECOLI	1,4-dihydroxy-2-naphthoyl-CoA synthase (DHNA-CoA synthase) (EC 4.1.3.36)	menB b2262 JW2257
	P0AC84	GLO2_ECOLI	Hydroxyacylglutathione hydrolase GloB (EC 3.1.2.6) (Glyoxalase II) (Glx II)	gloB yafR b0212 JW0202
	P0ACM5	YEGW_ECOLI	Uncharacterized HTH-type transcriptional regulator YegW	yegW b2101 JW2088
	P0ACY3	YEAG_ECOLI	Uncharacterized protein YeaG	yeaG b1783 JW1772
	P0AD07	YECF_ECOLI	Uncharacterized protein YecF	yecF b1915 JW1900
	P0AD12	YEEZ_ECOLI	Protein YeeZ	yeeZ b2016 JW1998
	P0AD21	YEJG_ECOLI	Uncharacterized protein YejG	yejG b2181 JW2169
	P0ADK0	YIAF_ECOLI	Uncharacterized protein YiaF	yiaF b3554 JW5655
	P0ADP9	YIHD_ECOLI	Protein YihD	yihD b3858 JW3830
	P0ADS2	ZAPA_ECOLI	Cell division protein ZapA (Z ring-associated protein ZapA)	zapA ygfE b2910 JW2878
	P0AED7	DAPE_ECOLI	Succinyl-diaminopimelate desuccinylase (SDAP desuccinylase) (EC 3.5.1.18) (N-succinyl-LL-2,6-diaminoheptanedioate amidohydrolase)	dapE msgB b2472 JW2456
	P0AED9	DCM_ECOLI	DNA-cytosine methyltransferase (EC 2.1.1.37) (M.EcoDcm)	dcm mec b1961 JW1944
	P0AEH3	ELAA_ECOLI	Protein ElaA	elaA yfbC b2267 JW2262
	P0AEI4	RIMO_ECOLI	Ribosomal protein S12 methylthiotransferase RimO (S12 MTTase) (S12 methylthiotransferase) (EC 2.8.4.4) (Ribosomal protein S12 (aspartate(89)-C(3))-methylthiotransferase) (Ribosome maturation factor RimO)	rimO yliG b0835 JW0819
	P0AEI6	NUDJ_ECOLI	Phosphatase NudJ (EC 3.6.1.-)	nudJ ymfB b1134 JW1120
	P0AEW6	INGK_ECOLI	Inosine-guanosine kinase (EC 2.7.1.73)	gsk b0477 JW0466
	P0AF18	NAGA_ECOLI	N-acetylglucosamine-6-phosphate deacetylase (GlcNAc 6-P deacetylase) (EC 3.5.1.25)	nagA b0677 JW0663
	P0AF90	RRAB_ECOLI	Regulator of ribonuclease activity B	rraB yjgD b4255 JW4212
	P0AFL6	PPX_ECOLI	Exopolyphosphatase (ExopolyPase) (EC 3.6.1.11) (Metaphosphatase)	ppx b2502 JW2487
	P0AFQ7	YCFH_ECOLI	Uncharacterized metal-dependent hydrolase YcfH (EC 3.1.-.-)	ycfH b1100 JW1086
	P0AFW4	RNK_ECOLI	Regulator of nucleoside diphosphate kinase	rnk b0610 JW0602
	P0AG99	SECG_ECOLI	Protein-export membrane protein SecG (P12) (Preprotein translocase band 1 subunit)	secG b3175 JW3142
	P0AGG0	THIL_ECOLI	Thiamine-monophosphate kinase (TMP kinase) (Thiamine-phosphate kinase) (EC 2.7.4.16)	thiL b0417 JW0407
	P0AGG4	THIO2_ECOLI	Thioredoxin 2 (Trx-2) (EC 1.8.1.8) (Protein-disulfide reductase)	trxC yfiG b2582 JW2566
	P0AGJ2	TRMH_ECOLI	tRNA (guanosine(18)-2'-O)-methyltransferase (EC 2.1.1.34) (tRNA [Gm18] methyltransferase)	trmH spoU b3651 JW3626
	P10903	NARK_ECOLI	Nitrate/nitrite transporter NarK (Nitrite extrusion protein 1) (Nitrite facilitator 1)	narK b1223 JW1214
	P11454	ENTF_ECOLI	Enterobactin synthase component F (EC 2.7.7.-) (Enterochelin synthase F) (Serine-activating enzyme) (Seryl-AMP ligase)	entF b0586 JW0578
	P12295	UNG_ECOLI	Uracil-DNA glycosylase (UDG) (EC 3.2.2.27)	ung b2580 JW2564
	P15034	AMPP_ECOLI	Xaa-Pro aminopeptidase (EC 3.4.11.9) (Aminoacylproline aminopeptidase) (Aminopeptidase P II) (APP-II) (X-Pro aminopeptidase)	pepP b2908 JW2876
	P15082	SRLR_ECOLI	Glucitol operon repressor	srlR gutR b2707 JW2676
	P15254	PUR4_ECOLI	Phosphoribosylformylglycinamidine synthase (FGAM synthase) (FGAMS) (EC 6.3.5.3) (Formylglycinamide ribonucleotide amidotransferase) (FGAR amidotransferase) (FGAR-AT)	purL purI b2557 JW2541
	P17993	UBIG_ECOLI	Ubiquinone biosynthesis O-methyltransferase (2-octaprenyl-6-hydroxyphenol methylase) (EC 2.1.1.222) (3-demethylubiquinone-8 3-O-methyltransferase) (EC 2.1.1.64)	ubiG pufX yfaB b2232 JW2226
	P18133	PNCB_ECOLI	Nicotinate phosphoribosyltransferase (NAPRTase) (EC 6.3.4.21)	pncB b0931 JW0914
	P18775	DMSA_ECOLI	Dimethyl sulfoxide reductase DmsA (DMSO reductase) (DMSOR) (Me2SO reductase) (EC 1.8.5.3)	dmsA b0894 JW5118
	P21169	DCOR_ECOLI	Constitutive ornithine decarboxylase (EC 4.1.1.17)	speC b2965 JW5482
	P22106	ASNB_ECOLI	Asparagine synthetase B [glutamine-hydrolyzing] (AS-B) (EC 6.3.5.4)	asnB b0674 JW0660
	P22564	RIHC_ECOLI	Non-specific ribonucleoside hydrolase RihC (EC 3.2.-.-) (Purine/pyrimidine ribonucleoside hydrolase)	rihC yaaF b0030 JW0028
	P22634	MURI_ECOLI	Glutamate racemase (EC 5.1.1.3)	murI dga glr yijA b3967 JW5550
	P23003	TRMA_ECOLI	tRNA/tmRNA (uracil-C(5))-methyltransferase (EC 2.1.1.-) (EC 2.1.1.35) (tRNA (uracil(54)-C(5))-methyltransferase) (tRNA(m5U54)-methyltransferase) (RUMT) (tmRNA (uracil(341)-C(5))-methyltransferase)	trmA b3965 JW3937
	P23256	MALY_ECOLI	Protein MalY [Includes: Cystathionine beta-lyase MalY (CBL) (EC 4.4.1.13) (Beta-cystathionase MalY) (Cysteine lyase MalY) (Cysteine-S-conjugate beta-lyase MalY); Maltose regulon modulator]	malY b1622 JW1614
	P23524	GLXK1_ECOLI	Glycerate 2-kinase (EC 2.7.1.165) (Glycerate kinase 1) (GK1)	garK yhaD b3124 JW3093
	P23839	YICC_ECOLI	UPF0701 protein YicC	yicC b3644 JW3619
	P23845	CYSN_ECOLI	Sulfate adenylyltransferase subunit 1 (EC 2.7.7.4) (ATP-sulfurylase large subunit) (Sulfate adenylate transferase) (SAT)	cysN b2751 JW2721
	P23871	HEMH_ECOLI	Ferrochelatase (EC 4.99.1.1) (Heme synthase) (Protoheme ferro-lyase)	hemH popA visA b0475 JW0464
	P24183	FDNG_ECOLI	Formate dehydrogenase, nitrate-inducible, major subunit (EC 1.17.5.3) (Anaerobic formate dehydrogenase major subunit) (Formate dehydrogenase-N subunit alpha) (FDH-N subunit alpha)	fdnG b1474 JW1470
	P24202	MRR_ECOLI	Mrr restriction system protein (EcoKMrr)	mrr b4351 JW4314
	P24255	RP54_ECOLI	RNA polymerase sigma-54 factor	rpoN glnF ntrA b3202 JW3169
	P25437	FRMA_ECOLI	S-(hydroxymethyl)glutathione dehydrogenase (EC 1.1.1.284) (Alcohol dehydrogenase class-3) (EC 1.1.1.1) (Alcohol dehydrogenase class-III) (Glutathione-dependent formaldehyde dehydrogenase) (FALDH) (FDH) (GSH-FDH) (EC 1.1.1.-)	frmA adhC b0356 JW0347
	P25519	HFLX_ECOLI	GTPase HflX (GTP-binding protein HflX)	hflX b4173 JW4131
	P25522	MNME_ECOLI	tRNA modification GTPase MnmE (EC 3.6.-.-)	mnmE thdF trmE b3706 JW3684
	P25535	UBII_ECOLI	2-octaprenylphenol hydroxylase (EC 1.14.13.240) (2-polyprenylphenol 6-hydroxylase)	ubiI visC b2906 JW2874
	P25552	GPPA_ECOLI	Guanosine-5'-triphosphate,3'-diphosphate pyrophosphatase (EC 3.6.1.40) (Guanosine pentaphosphate phosphohydrolase) (pppGpp-5'-phosphohydrolase)	gppA gpp b3779 JW5603
	P25740	RFAG_ECOLI	Lipopolysaccharide core biosynthesis protein RfaG (EC 2.4.-.-) (Glucosyltransferase I)	rfaG pcsA waaG b3631 JW3606
	P25746	HFLD_ECOLI	High frequency lysogenization protein HflD	hflD ycfC b1132 JW5165
	P25906	PDXI_ECOLI	Pyridoxine 4-dehydrogenase (EC 1.1.1.65)	pdxI ydbC b1406 JW1403
	P27249	GLND_ECOLI	Bifunctional uridylyltransferase/uridylyl-removing enzyme (UTase/UR) (Bifunctional [protein-PII] modification enzyme) (Bifunctional nitrogen sensor protein) [Includes: [Protein-PII] uridylyltransferase (PII uridylyltransferase) (UTase) (EC 2.7.7.59); [Protein-PII]-UMP uridylyl-removing enzyme (UR) (EC 3.1.4.-)]	glnD b0167 JW0162
	P27278	NADR_ECOLI	Trifunctional NAD biosynthesis/regulator protein NadR [Includes: Transcriptional regulator NadR; Nicotinamide mononucleotide adenylyltransferase (NMN adenylyltransferase) (NMN-AT) (NMNAT) (EC 2.7.7.1) (Nicotinamide ribonucleotide adenylyltransferase) (Nicotinamide-nucleotide adenylyltransferase); Ribosylnicotinamide kinase (RNK) (EC 2.7.1.22) (Nicotinamide riboside kinase) (NRK) (NmR-K)]	nadR nadI b4390 JW5800
	P27829	WECC_ECOLI	UDP-N-acetyl-D-mannosamine dehydrogenase (EC 1.1.1.336) (UDP-ManNAc 6-dehydrogenase)	wecC rffD b3787 JW5599
	P27830	RMLB2_ECOLI	dTDP-glucose 4,6-dehydratase 2 (EC 4.2.1.46)	rffG b3788 JW5598
	P28248	DCD_ECOLI	dCTP deaminase (EC 3.5.4.13) (Deoxycytidine triphosphate deaminase)	dcd dus paxA b2065 JW2050
	P28903	NRDD_ECOLI	Anaerobic ribonucleoside-triphosphate reductase (EC 1.1.98.6) (Class III ribonucleoside-triphosphate reductase)	nrdD b4238 JW4197
	P29745	PEPT_ECOLI	Peptidase T (EC 3.4.11.4) (Aminotripeptidase) (Tripeptidase) (Tripeptide aminopeptidase)	pepT b1127 JW1113
	P30014	RNT_ECOLI	Ribonuclease T (EC 3.1.13.-) (Exoribonuclease T) (RNase T)	rnt b1652 JW1644
	P30178	HCXB_ECOLI	Hydroxycarboxylate dehydrogenase B (EC 1.1.1.-) (2-oxoglutarate reductase) (Hydroxyphenylpyruvate reductase) (EC 1.1.1.237) (Phenylpyruvate reductase)	hcxB ybiC b0801 JW0786
	P31057	PANB_ECOLI	3-methyl-2-oxobutanoate hydroxymethyltransferase (EC 2.1.2.11) (Ketopantoate hydroxymethyltransferase) (KPHMT)	panB b0134 JW0130
	P31224	ACRB_ECOLI	Multidrug efflux pump subunit AcrB (AcrAB-TolC multidrug efflux pump subunit AcrB) (Acridine resistance protein B)	acrB acrE b0462 JW0451
	P32134	YIHM_ECOLI	Uncharacterized protein YihM	yihM b3873 JW3844
	P32144	CSQR_ECOLI	HTH-type transcriptional repressor CsqR (Regulator of sulfoquinovose catabolism)	csqR yihW b3884 JW5567
	P32684	RLUF_ECOLI	Dual-specificity RNA pseudouridine synthase RluF (EC 5.4.99.-) (EC 5.4.99.21) (23S rRNA pseudouridine(2604) synthase) (Ribosomal large subunit pseudouridine synthase F) (rRNA pseudouridylate synthase F) (rRNA-uridine isomerase F) (tRNA(Tyr) pseudouridine(35) synthase)	rluF yjbC b4022 JW3982
	P33643	RLUD_ECOLI	Ribosomal large subunit pseudouridine synthase D (EC 5.4.99.23) (23S rRNA pseudouridine(1911/1915/1917) synthase) (rRNA pseudouridylate synthase D) (rRNA-uridine isomerase D)	rluD sfhB yfiI b2594 JW2576
	P33667	SELU_ECOLI	tRNA 2-selenouridine synthase (EC 2.5.1.-) (Selenophosphate-dependent tRNA 2-selenouridine synthase)	selU ybbB b0503 JW0491
	P33937	NAPA_ECOLI	Periplasmic nitrate reductase (EC 1.9.6.1)	napA yojC yojD yojE b2206 JW2194
	P36929	RSMB_ECOLI	Ribosomal RNA small subunit methyltransferase B (EC 2.1.1.176) (16S rRNA m5C967 methyltransferase) (rRNA (cytosine-C(5)-)-methyltransferase RsmB)	rsmB fmu/fmv rrmB sun yhdB b3289 JW3250
	P37052	YCHJ_ECOLI	UPF0225 protein YchJ	ychJ b1233 JW1221
	P37634	RLMJ_ECOLI	Ribosomal RNA large subunit methyltransferase J (EC 2.1.1.266) (23S rRNA (adenine(2030)-N6)-methyltransferase) (23S rRNA m6A2030 methyltransferase)	rlmJ yhiR b3499 JW3466
	P37666	GHRB_ECOLI	Glyoxylate/hydroxypyruvate reductase B (EC 1.1.1.79) (EC 1.1.1.81) (2-ketoaldonate reductase) (2-ketogluconate reductase) (2KR) (EC 1.1.1.215)	ghrB tkrA yiaE b3553 JW5656
	P38489	NFSB_ECOLI	Oxygen-insensitive NAD(P)H nitroreductase (EC 1.-.-.-) (Dihydropteridine reductase) (EC 1.5.1.34) (FMN-dependent nitroreductase)	nfsB dprA nfnB nfsI ntr b0578 JW0567
	P39286	RSGA_ECOLI	Small ribosomal subunit biogenesis GTPase RsgA (EC 3.6.1.-)	rsgA engC yjeQ b4161 JW4122
	P39411	NCPP_ECOLI	Inosine/xanthosine triphosphatase (ITPase/XTPase) (EC 3.6.1.-) (Non-canonical purine NTP phosphatase) (Non-standard purine NTP phosphatase) (Nucleoside-triphosphate phosphatase) (NTPase)	yjjX b4394 JW5801
	P40874	MTOX_ECOLI	N-methyl-L-tryptophan oxidase (MTOX) (EC 1.5.3.-)	solA b1059 JW1046
	P41407	AZOR_ECOLI	FMN-dependent NADH-azoreductase (EC 1.7.1.17) (Azo-dye reductase) (FMN-dependent NADH-azo compound oxidoreductase)	azoR acpD b1412 JW1409
	P52037	YGFF_ECOLI	Uncharacterized oxidoreductase YgfF (EC 1.-.-.-)	ygfF yqfD b2902 JW2870
	P52061	IXTPA_ECOLI	dITP/XTP pyrophosphatase (EC 3.6.1.66) (Deoxyribonucleoside triphosphate pyrophosphohydrolase) (Inosine triphosphate pyrophosphatase) (ITPase) (Non-canonical purine NTP pyrophosphatase) (Non-standard purine NTP pyrophosphatase) (Nucleoside-triphosphate diphosphatase) (Nucleoside-triphosphate pyrophosphatase) (NTPase)	rdgB yggV b2954 JW2921
	P52108	RSTA_ECOLI	Transcriptional regulatory protein RstA	rstA urpT b1608 JW1600
	P52647	NIFJ_ECOLI	Probable pyruvate-flavodoxin oxidoreductase (EC 1.2.7.-)	ydbK b1378 JW1372
	P60595	HIS5_ECOLI	Imidazole glycerol phosphate synthase subunit HisH (EC 4.3.2.10) (IGP synthase glutaminase subunit) (EC 3.5.1.2) (IGP synthase subunit HisH) (ImGP synthase subunit HisH) (IGPS subunit HisH)	hisH b2023 JW2005
	P60664	HIS6_ECOLI	Imidazole glycerol phosphate synthase subunit HisF (EC 4.3.2.10) (IGP synthase cyclase subunit) (IGP synthase subunit HisF) (ImGP synthase subunit HisF) (IGPS subunit HisF)	hisF b2025 JW2007
	P60752	MSBA_ECOLI	Lipid A export ATP-binding/permease protein MsbA (EC 7.5.2.6)	msbA b0914 JW0897
	P62623	ISPH_ECOLI	4-hydroxy-3-methylbut-2-enyl diphosphate reductase (HMBPP reductase) (EC 1.17.7.4) (1-hydroxy-2-methyl-2-(E)-butenyl 4-diphosphate reductase)	ispH lytB yaaE b0029 JW0027
	P63177	RLMB_ECOLI	23S rRNA (guanosine-2'-O-)-methyltransferase RlmB (EC 2.1.1.185) (23S rRNA (guanosine2251 2'-O)-methyltransferase) (23S rRNA Gm2251 2'-O-methyltransferase)	rlmB yjfH b4180 JW4138
	P63389	YHES_ECOLI	Probable ATP-binding protein YheS	yheS b3352 JW3315
	P64557	YGFM_ECOLI	Uncharacterized protein YgfM	ygfM b2880 JW2848
	P64599	UBIT_ECOLI	Ubiquinone biosynthesis accessory factor UbiT	ubiT yhbT b3157 JW3126
	P65807	YGEY_ECOLI	Uncharacterized protein YgeY	ygeY b2872 JW2840
	P67660	YHAJ_ECOLI	Probable HTH-type transcriptional regulator YhaJ	yhaJ b3105 JW3076
	P75736	YBFF_ECOLI	Esterase YbfF (EC 3.1.-.-)	ybfF b0686 JW0673
	P75745	PXPC_ECOLI	5-oxoprolinase subunit C (5-OPase subunit C) (EC 3.5.2.9) (5-oxoprolinase (ATP-hydrolyzing) subunit C)	pxpC ybgK b0712 JW0702
	P75767	GNGF_ECOLI	Putative gluconeogenesis factor	ybhK b0780 JW0763
	P75782	RLMF_ECOLI	Ribosomal RNA large subunit methyltransferase F (EC 2.1.1.181) (23S rRNA mA1618 methyltransferase) (rRNA adenine N-6-methyltransferase)	rlmF ybiN b0807 JW5107
	P75791	YBIU_ECOLI	Uncharacterized protein YbiU	ybiU b0821 JW0805
	P75823	LTAE_ECOLI	Low specificity L-threonine aldolase (Low specificity L-TA) (EC 4.1.2.48)	ltaE ybjU b0870 JW0854
	P75957	LOLD_ECOLI	Lipoprotein-releasing system ATP-binding protein LolD (EC 7.6.2.-)	lolD ycfV b1117 JW5162
	P76044	YCJR_ECOLI	3-dehydro-D-guloside 4-epimerase (EC 5.1.3.-) (3-keto-D-guloside 4-epimerase)	ycjR b1314 JW5202
	P76104	RLHA_ECOLI	23S rRNA 5-hydroxycytidine C2501 synthase (Large subunit ribosomal RNA hydroxylation A)	rlhA ydcP b1435 JW1431
	P76273	RSMF_ECOLI	Ribosomal RNA small subunit methyltransferase F (EC 2.1.1.178) (16S rRNA m5C1407 methyltransferase) (rRNA (cytosine-C(5)-)-methyltransferase RsmF)	rsmF yebU b1835 JW5301
	P76291	CMOB_ECOLI	tRNA U34 carboxymethyltransferase (EC 2.5.1.-)	cmoB yecP b1871 JW1860
	P76316	DCYD_ECOLI	D-cysteine desulfhydrase (EC 4.4.1.15)	dcyD yedO b1919 JW5313
	P76346	MTFA_ECOLI	Protein MtfA (Mlc titration factor A)	mtfA yeeI b1976 JW1958
	P76403	YEGQ_ECOLI	Uncharacterized protease YegQ (EC 3.4.-.-)	yegQ b2081 JW2066
	P76536	YFEX_ECOLI	Dye-decolorizing peroxidase YfeX (EC 1.11.1.-) (Porphyrinogen oxidase)	yfeX b2431 JW2424
	P76550	YFFS_ECOLI	Uncharacterized protein YffS	yffS b2450
	P76576	YFGM_ECOLI	UPF0070 protein YfgM	yfgM b2513 JW2497
	P76578	A2MG_ECOLI	Alpha-2-macroglobulin (ECAM)	yfhM b2520 JW2504
	P77247	HXPB_ECOLI	Hexitol phosphatase B (2-deoxyglucose-6-phosphate phosphatase) (EC 3.1.3.68) (Mannitol-1-phosphatase) (EC 3.1.3.22) (Sorbitol-6-phosphatase) (EC 3.1.3.50) (Sugar-phosphatase) (EC 3.1.3.23)	hxpB yniC b1727 JW1716
	P77279	FETA_ECOLI	Probable iron export ATP-binding protein FetA (EC 7.2.2.-)	fetA ybbL b0490 JW0479
	P77398	ARNA_ECOLI	Bifunctional polymyxin resistance protein ArnA (Polymyxin resistance protein PmrI) [Includes: UDP-4-amino-4-deoxy-L-arabinose formyltransferase (EC 2.1.2.13) (ArnAFT) (UDP-L-Ara4N formyltransferase); UDP-glucuronic acid oxidase, UDP-4-keto-hexauronic acid decarboxylating (EC 1.1.1.305) (ArnADH) (UDP-GlcUA decarboxylase) (UDP-glucuronic acid dehydrogenase)]	arnA pmrI yfbG b2255 JW2249
	P77522	SUFB_ECOLI	FeS cluster assembly protein SufB	sufB ynhE b1683 JW5273
	P77570	ANMK_ECOLI	Anhydro-N-acetylmuramic acid kinase (EC 2.7.1.170) (AnhMurNAc kinase)	anmK ydhH b1640 JW1632
	P77721	YDJF_ECOLI	Uncharacterized HTH-type transcriptional regulator YdjF	ydjF b1770 JW1759
	P77775	YFCH_ECOLI	Epimerase family protein YfcH	yfcH b2304 JW2301
	P77791	MAA_ECOLI	Maltose O-acetyltransferase (MAT) (EC 2.3.1.79) (Maltose transacetylase)	maa ylaD b0459 JW0448
	P77808	CINAL_ECOLI	NMN amidohydrolase-like protein YfaY	yfaY b2249 JW2243
	Q46800	XDHB_ECOLI	Putative xanthine dehydrogenase FAD-binding subunit XdhB (EC 1.17.1.4)	xdhB ygeT b2867 JW2835
	Q46803	YGEW_ECOLI	Putative carbamoyltransferase YgeW (EC 2.1.3.-) (UTCase)	ygeW b2870 JW5463
	Q46811	YGFK_ECOLI	Putative oxidoreductase YgfK (Putative oxidoreductase Fe-S subunit)	ygfK b2878 JW5923
	Q46868	UBIK_ECOLI	Ubiquinone biosynthesis accessory factor UbiK	ubiK yqiC b3042 JW5505
	Q46906	YGCP_ECOLI	Uncharacterized protein YgcP	ygcP b2768 JW2738
	Q46920	QUEF_ECOLI	NADPH-dependent 7-cyano-7-deazaguanine reductase (EC 1.7.1.13) (7-cyano-7-carbaguanine reductase) (NADPH-dependent nitrile oxidoreductase) (PreQ(0) reductase)	queF yqcD b2794 JW2765
in "45" and "CuII"	P06129	BTUB_ECOLI	Vitamin B12 transporter BtuB (Cobalamin receptor) (Outer membrane cobalamin translocator)	btuB bfe cer dcrC b3966 JW3938
	P08178	PUR5_ECOLI	Phosphoribosylformylglycinamidine cyclo-ligase (EC 6.3.3.1) (AIR synthase) (AIRS) (Phosphoribosyl-aminoimidazole synthetase)	purM purG b2499 JW2484
	P0A6E6	ATPE_ECOLI	ATP synthase epsilon chain (ATP synthase F1 sector epsilon subunit) (F-ATPase epsilon subunit)	atpC papG uncC b3731 JW3709
	P0A776	RPPH_ECOLI	RNA pyrophosphohydrolase (EC 3.6.1.-) ((Di)nucleoside polyphosphate hydrolase) (Ap5A pyrophosphatase)	rppH nudH ygdP b2830 JW2798
	P0AC19	FOLX_ECOLI	Dihydroneopterin triphosphate 2'-epimerase (EC 5.1.99.7) (D-erythro-7,8-dihydroneopterin triphosphate epimerase)	folX b2303 JW2300
	P0AC59	GLRX2_ECOLI	Glutaredoxin 2 (Grx2)	grxB b1064 JW1051
	P0AES9	HDEA_ECOLI	Acid stress chaperone HdeA (10K-S protein)	hdeA yhhC yhiB b3510 JW3478
	P45464	LPOA_ECOLI	Penicillin-binding protein activator LpoA (PBP activator LpoA) (Lipoprotein activator of PBP from the outer membrane A)	lpoA yraM b3147 JW3116
	P60390	RSMH_ECOLI	Ribosomal RNA small subunit methyltransferase H (EC 2.1.1.199) (16S rRNA m(4)C1402 methyltransferase) (rRNA (cytosine-N(4)-)-methyltransferase RsmH)	rsmH mraW yabC b0082 JW0080
	P64581	YQJD_ECOLI	Uncharacterized protein YqjD	yqjD b3098 JW3069
	P69801	PTNC_ECOLI	PTS system mannose-specific EIIC component (EII-P-Man) (EIIC-Man) (Mannose permease IIC component)	manY pel ptsP b1818 JW1807
	P75990	BLUF_ECOLI	Blue light- and temperature-regulated antirepressor BluF (Blrp)	bluF blrp ycgF b1163 JW1150
in "CuI" and "CuII":	P00926	SDHD_ECOLI	D-serine dehydratase (EC 4.3.1.18) (D-serine deaminase) (DSD)	dsdA b2366 JW2363
	P06715	GSHR_ECOLI	Glutathione reductase (GR) (GRase) (EC 1.8.1.7)	gor b3500 JW3467
	P06999	PFKB_ECOLI	ATP-dependent 6-phosphofructokinase isozyme 2 (ATP-PFK 2) (Phosphofructokinase 2) (EC 2.7.1.11) (6-phosphofructokinase isozyme II) (Phosphohexokinase 2)	pfkB b1723 JW5280
	P09424	MTLD_ECOLI	Mannitol-1-phosphate 5-dehydrogenase (EC 1.1.1.17)	mtlD b3600 JW3574
	P0A6D3	AROA_ECOLI	3-phosphoshikimate 1-carboxyvinyltransferase (EC 2.5.1.19) (5-enolpyruvylshikimate-3-phosphate synthase) (EPSP synthase) (EPSPS)	aroA b0908 JW0891
	P0A6I0	KCY_ECOLI	Cytidylate kinase (CK) (EC 2.7.4.25) (Cytidine monophosphate kinase) (CMP kinase) (Protein MssA) (p25)	cmk mssA ycaF ycaG b0910 JW0893
	P0A731	MGSA_ECOLI	Methylglyoxal synthase (MGS) (EC 4.2.3.3)	mgsA yccG b0963 JW5129
	P0A7D1	PTH_ECOLI	Peptidyl-tRNA hydrolase (PTH) (EC 3.1.1.29)	pth b1204 JW1195
	P0A7E9	PYRH_ECOLI	Uridylate kinase (UK) (EC 2.7.4.22) (Uridine monophosphate kinase) (UMP kinase) (UMPK)	pyrH smbA b0171 JW0166
	P0A832	SSRP_ECOLI	SsrA-binding protein (Small protein B)	smpB smqB b2620 JW2601
	P0A867	TALA_ECOLI	Transaldolase A (EC 2.2.1.2)	talA b2464 JW2448
	P0A8P3	FETP_ECOLI	Probable Fe(2+)-trafficking protein	yggX b2962 JW2929
	P0A991	ALF1_ECOLI	Fructose-bisphosphate aldolase class 1 (EC 4.1.2.13) (Fructose-bisphosphate aldolase class I) (FBP aldolase)	fbaB dhnA b2097 JW5344
	P0A9A9	FUR_ECOLI	Ferric uptake regulation protein (Ferric uptake regulator)	fur b0683 JW0669
	P0A9I8	NIRD_ECOLI	Nitrite reductase (NADH) small subunit (EC 1.7.1.15)	nirD b3366 JW3329
	P0AA39	RLUC_ECOLI	Ribosomal large subunit pseudouridine synthase C (EC 5.4.99.24) (23S rRNA pseudouridine(955/2504/2580) synthase) (rRNA pseudouridylate synthase C) (rRNA-uridine isomerase C)	rluC yceC b1086 JW1072
	P0AAQ2	YAJD_ECOLI	Putative HNH nuclease YajD (EC 3.1.-.-)	yajD b0410 JW0400
	P0AAT9	YBEL_ECOLI	Uncharacterized protein YbeL	ybeL b0643 JW0638
	P0AB14	YCCJ_ECOLI	Uncharacterized protein YccJ	yccJ b1003 JW0988
	P0ACC7	GLMU_ECOLI	Bifunctional protein GlmU [Includes: UDP-N-acetylglucosamine pyrophosphorylase (EC 2.7.7.23) (N-acetylglucosamine-1-phosphate uridyltransferase); Glucosamine-1-phosphate N-acetyltransferase (EC 2.3.1.157)]	glmU yieA b3730 JW3708
	P0AD05	YECA_ECOLI	Uncharacterized protein YecA	yecA b1908 JW1896
	P0ADN2	YIFE_ECOLI	UPF0438 protein YifE	yifE b3764 JW3737
	P0ADW3	YHCB_ECOLI	Inner membrane protein YhcB	yhcB b3233 JW5539
	P0AEG4	DSBA_ECOLI	Thiol:disulfide interchange protein DsbA	dsbA dsf ppfA b3860 JW3832
	P0AEZ9	MOAB_ECOLI	Molybdenum cofactor biosynthesis protein B	moaB chlA2 b0782 JW0765
	P0AF12	MTNN_ECOLI	5'-methylthioadenosine/S-adenosylhomocysteine nucleosidase (MTA/SAH nucleosidase) (MTAN) (EC 3.2.2.9) (5'-deoxyadenosine nucleosidase) (DOA nucleosidase) (dAdo nucleosidase) (EC 3.2.2.-) (5'-methylthioadenosine nucleosidase) (MTA nucleosidase) (P46) (S-adenosylhomocysteine nucleosidase) (AdoHcy nucleosidase) (SAH nucleosidase) (SRH nucleosidase)	mtnN mtn pfs yadA b0159 JW0155
	P0AFD1	NUOE_ECOLI	NADH-quinone oxidoreductase subunit E (EC 7.1.1.-) (NADH dehydrogenase I subunit E) (NDH-1 subunit E) (NUO5)	nuoE b2285 JW2280
	P0AFI7	PDXH_ECOLI	Pyridoxine/pyridoxamine 5'-phosphate oxidase (EC 1.4.3.5) (PNP/PMP oxidase) (PNPOx) (Pyridoxal 5'-phosphate synthase)	pdxH b1638 JW1630
	P0C0V0	DEGP_ECOLI	Periplasmic serine endoprotease DegP (EC 3.4.21.107) (Heat shock protein DegP) (Protease Do)	degP htrA ptd b0161 JW0157
	P12281	MOEA_ECOLI	Molybdopterin molybdenumtransferase (MPT Mo-transferase) (EC 2.10.1.1)	moeA bisB chlE narE b0827 JW0811
	P17117	NFSA_ECOLI	Oxygen-insensitive NADPH nitroreductase (EC 1.-.-.-) (Modulator of drug activity A)	nfsA mda18 mdaA ybjB b0851 JW0835
	P22256	GABT_ECOLI	4-aminobutyrate aminotransferase GabT (EC 2.6.1.19) (5-aminovalerate transaminase) (EC 2.6.1.48) (GABA aminotransferase) (GABA-AT) (Gamma-amino-N-butyrate transaminase) (GABA transaminase) (Glutamate:succinic semialdehyde transaminase) (L-AIBAT)	gabT b2662 JW2637
	P23331	KITH_ECOLI	Thymidine kinase (EC 2.7.1.21)	tdk b1238 JW1226
	P27240	RFAY_ECOLI	Lipopolysaccharide core heptose(II) kinase RfaY (EC 2.7.1.-)	rfaY waaY b3625 JW3600
	P27550	ACSA_ECOLI	Acetyl-coenzyme A synthetase (AcCoA synthetase) (Acs) (EC 6.2.1.1) (Acetate--CoA ligase) (Acyl-activating enzyme)	acs yfaC b4069 JW4030
	P32695	DUSA_ECOLI	tRNA-dihydrouridine(20/20a) synthase (EC 1.3.1.-) (EC 1.3.1.91) (U20-specific dihydrouridine synthase) (U20-specific Dus) (tRNA-dihydrouridine synthase A)	dusA yjbN b4049 JW5950
	P39099	DEGQ_ECOLI	Periplasmic pH-dependent serine endoprotease DegQ (EC 3.4.21.107) (Protease Do)	degQ hhoA b3234 JW3203
	P43329	HRPA_ECOLI	ATP-dependent RNA helicase HrpA (EC 3.6.4.13)	hrpA b1413 JW5905
	P45748	TSAC_ECOLI	Threonylcarbamoyl-AMP synthase (TC-AMP synthase) (EC 2.7.7.87) (L-threonylcarbamoyladenylate synthase) (Ribosome maturation factor TsaC) (t(6)A37 threonylcarbamoyladenosine biosynthesis protein TsaC) (tRNA threonylcarbamoyladenosine biosynthesis protein TsaC)	tsaC rimN yrdC b3282 JW3243
	P46853	YHHX_ECOLI	Uncharacterized oxidoreductase YhhX (EC 1.-.-.-)	yhhX b3440 JW3403
	P69829	PTSN_ECOLI	Nitrogen regulatory protein (Enzyme IIA-NTR) (PTS system EIIA component) (Phosphotransferase enzyme IIA component)	ptsN rpoP yhbI b3204 JW3171
	P75828	YBJD_ECOLI	Uncharacterized protein YbjD	ybjD b0876 JW0860
	P76116	YNCE_ECOLI	Uncharacterized protein YncE	yncE b1452 JW1447
	P77258	NEMA_ECOLI	N-ethylmaleimide reductase (NEM reductase) (EC 1.3.1.-) (N-ethylmaleimide reducing enzyme)	nemA ydhN b1650 JW1642
	P77689	SUFD_ECOLI	FeS cluster assembly protein SufD	sufD ynhC b1681 JW1671
	Q46851	GPR_ECOLI	L-glyceraldehyde 3-phosphate reductase (GAP reductase) (EC 1.1.1.-)	gpr mgrA yghZ b3001 JW2970
in "45", "CuI" and "CuII":	P00350	6PGD_ECOLI	6-phosphogluconate dehydrogenase, decarboxylating (EC 1.1.1.44)	gnd b2029 JW2011
	P00363	FRDA_ECOLI	Fumarate reductase flavoprotein subunit (EC 1.3.5.4)	frdA b4154 JW4115
	P00393	DHNA_ECOLI	NADH dehydrogenase (EC 1.6.99.3)	ndh b1109 JW1095
	P00448	SODM_ECOLI	Superoxide dismutase [Mn] (EC 1.15.1.1) (MnSOD)	sodA b3908 JW3879
	P00452	RIR1_ECOLI	Ribonucleoside-diphosphate reductase 1 subunit alpha (EC 1.17.4.1) (Protein B1) (Ribonucleoside-diphosphate reductase 1 R1 subunit) (Ribonucleotide reductase 1)	nrdA dnaF b2234 JW2228
	P00490	PHSM_ECOLI	Maltodextrin phosphorylase (EC 2.4.1.1)	malP b3417 JW5689
	P00509	AAT_ECOLI	Aspartate aminotransferase (AspAT) (EC 2.6.1.1) (Transaminase A)	aspC b0928 JW0911
	P00550	PTM3C_ECOLI	PTS system mannitol-specific EIICBA component (EIICBA-Mtl) (EII-Mtl) [Includes: Mannitol permease IIC component (PTS system mannitol-specific EIIC component); Mannitol-specific phosphotransferase enzyme IIB component (EC 2.7.1.197) (PTS system mannitol-specific EIIB component); Mannitol-specific phosphotransferase enzyme IIA component (PTS system mannitol-specific EIIA component)]	mtlA b3599 JW3573
	P00561	AK1H_ECOLI	Bifunctional aspartokinase/homoserine dehydrogenase 1 (Aspartokinase I/homoserine dehydrogenase I) (AKI-HDI) [Includes: Aspartokinase (EC 2.7.2.4); Homoserine dehydrogenase (EC 1.1.1.3)]	thrA thrA1 thrA2 b0002 JW0001
	P00562	AK2H_ECOLI	Bifunctional aspartokinase/homoserine dehydrogenase 2 (Aspartokinase II/homoserine dehydrogenase II) (AKII-HDII) [Includes: Aspartokinase (EC 2.7.2.4); Homoserine dehydrogenase (EC 1.1.1.3)]	metL metM b3940 JW3911
	P00579	RPOD_ECOLI	RNA polymerase sigma factor RpoD (Sigma-70)	rpoD alt b3067 JW3039
	P00582	DPO1_ECOLI	DNA polymerase I (POL I) (EC 2.7.7.7)	polA resA b3863 JW3835
	P00805	ASPG2_ECOLI	L-asparaginase 2 (EC 3.5.1.1) (L-asparaginase II) (L-ASNase II) (L-asparagine amidohydrolase II) (Colaspase)	ansB b2957 JW2924
	P00864	CAPP_ECOLI	Phosphoenolpyruvate carboxylase (PEPC) (PEPCase) (EC 4.1.1.31)	ppc glu b3956 JW3928
	P00887	AROH_ECOLI	Phospho-2-dehydro-3-deoxyheptonate aldolase, Trp-sensitive (EC 2.5.1.54) (3-deoxy-D-arabino-heptulosonate 7-phosphate synthase) (DAHP synthase) (Phospho-2-keto-3-deoxyheptonate aldolase)	aroH b1704 JW1694
	P00934	THRC_ECOLI	Threonine synthase (TS) (EC 4.2.3.1)	thrC b0004 JW0003
	P00946	MANA_ECOLI	Mannose-6-phosphate isomerase (EC 5.3.1.8) (Phosphohexomutase) (Phosphomannose isomerase) (PMI)	manA pmi b1613 JW1605
	P00954	SYW_ECOLI	Tryptophan--tRNA ligase (EC 6.1.1.2) (Tryptophanyl-tRNA synthetase) (TrpRS)	trpS b3384 JW3347
	P00956	SYI_ECOLI	Isoleucine--tRNA ligase (EC 6.1.1.5) (Isoleucyl-tRNA synthetase) (IleRS)	ileS ilvS b0026 JW0024
	P00957	SYA_ECOLI	Alanine--tRNA ligase (EC 6.1.1.7) (Alanyl-tRNA synthetase) (AlaRS)	alaS lovB b2697 JW2667
	P00959	SYM_ECOLI	Methionine--tRNA ligase (EC 6.1.1.10) (Methionyl-tRNA synthetase) (MetRS)	metG b2114 JW2101
	P00960	SYGA_ECOLI	Glycine--tRNA ligase alpha subunit (EC 6.1.1.14) (Glycyl-tRNA synthetase alpha subunit) (GlyRS)	glyQ glyS(A) b3560 JW3531
	P00961	SYGB_ECOLI	Glycine--tRNA ligase beta subunit (EC 6.1.1.14) (Glycyl-tRNA synthetase beta subunit) (GlyRS)	glyS glyS(B) b3559 JW3530
	P00962	SYQ_ECOLI	Glutamine--tRNA ligase (EC 6.1.1.18) (Glutaminyl-tRNA synthetase) (GlnRS)	glnS b0680 JW0666
	P00963	ASNA_ECOLI	Aspartate--ammonia ligase (EC 6.3.1.1) (Asparagine synthetase A)	asnA b3744 JW3722
	P02358	RS6_ECOLI	30S ribosomal protein S6 (Small ribosomal subunit protein bS6) [Cleaved into: 30S ribosomal protein S6, fully modified isoform; 30S ribosomal protein S6, non-modified isoform]	rpsF b4200 JW4158
	P02359	RS7_ECOLI	30S ribosomal protein S7 (Small ribosomal subunit protein uS7)	rpsG b3341 JW3303
	P02413	RL15_ECOLI	50S ribosomal protein L15 (Large ribosomal subunit protein uL15)	rplO b3301 JW3263
	P02925	RBSB_ECOLI	Ribose import binding protein RbsB	rbsB prlB rbsP b3751 JW3730
	P02930	TOLC_ECOLI	Outer membrane protein TolC (Multidrug efflux pump subunit TolC) (Outer membrane factor TolC)	tolC colE1-i mtcB mukA refI toc weeA b3035 JW5503
	P02943	LAMB_ECOLI	Maltoporin (Lambda receptor protein) (Maltose-inducible porin)	lamB malB b4036 JW3996
	P03004	DNAA_ECOLI	Chromosomal replication initiator protein DnaA	dnaA b3702 JW3679
	P03018	UVRD_ECOLI	DNA helicase II (EC 3.6.4.12)	uvrD mutU pdeB rad recL b3813 JW3786
	P03817	MIOC_ECOLI	Protein MioC	mioC yieB b3742 JW3720
	P04079	GUAA_ECOLI	GMP synthase [glutamine-hydrolyzing] (EC 6.3.5.2) (GMP synthetase) (GMPS) (Glutamine amidotransferase)	guaA b2507 JW2491
	P04693	TYRB_ECOLI	Aromatic-amino-acid aminotransferase (ARAT) (AROAT) (EC 2.6.1.57) (Beta-methylphenylalanine transaminase) (EC 2.6.1.107)	tyrB b4054 JW4014
	P04805	SYE_ECOLI	Glutamate--tRNA ligase (EC 6.1.1.17) (Glutamyl-tRNA synthetase) (GluRS)	gltX b2400 JW2395
	P04825	AMPN_ECOLI	Aminopeptidase N (EC 3.4.11.2) (Alpha-aminoacylpeptide hydrolase)	pepN b0932 JW0915
	P04951	KDSB_ECOLI	3-deoxy-manno-octulosonate cytidylyltransferase (EC 2.7.7.38) (CMP-2-keto-3-deoxyoctulosonic acid synthase) (CKS) (CMP-KDO synthase)	kdsB b0918 JW0901
	P04982	RBSD_ECOLI	D-ribose pyranase (EC 5.4.99.62)	rbsD b3748 JW5857
	P04983	RBSA_ECOLI	Ribose import ATP-binding protein RbsA (EC 7.5.2.7)	rbsA b3749 JW3728
	P05020	PYRC_ECOLI	Dihydroorotase (DHOase) (EC 3.5.2.3)	pyrC b1062 JW1049
	P05055	PNP_ECOLI	Polyribonucleotide nucleotidyltransferase (EC 2.7.7.8) (Polynucleotide phosphorylase) (PNPase)	pnp b3164 JW5851
	P05706	PTHA_ECOLI	PTS system glucitol/sorbitol-specific EIIA component (EIIA-Gut) (EIII-Gut) (Glucitol/sorbitol-specific phosphotransferase enzyme IIA component)	srlB gutB b2704 JW2673
	P05719	T1SK_ECOLI	Type-1 restriction enzyme EcoKI specificity protein (S.EcoKI) (Type I restriction enzyme EcoKI specificity protein) (S protein)	hsdS hss b4348 JW4311
	P06149	DLD_ECOLI	Quinone-dependent D-lactate dehydrogenase (EC 1.1.5.12) ((R)-lactate:quinone 2-oxidoreductase) (D-lactate dehydrogenase) (D-LDH) (Respiratory D-lactate dehydrogenase)	dld b2133 JW2121
	P06610	BTUE_ECOLI	Thioredoxin/glutathione peroxidase BtuE (EC 1.11.1.15) (EC 1.11.1.9)	btuE b1710 JW1700
	P06612	TOP1_ECOLI	DNA topoisomerase 1 (EC 5.6.2.1) (DNA topoisomerase I) (Omega-protein) (Relaxing enzyme) (Swivelase) (Untwisting enzyme)	topA supX b1274 JW1266
	P06959	ODP2_ECOLI	Dihydrolipoyllysine-residue acetyltransferase component of pyruvate dehydrogenase complex (EC 2.3.1.12) (Dihydrolipoamide acetyltransferase component of pyruvate dehydrogenase complex) (E2)	aceF b0115 JW0111
	P06993	MALT_ECOLI	HTH-type transcriptional regulator MalT (ATP-dependent transcriptional activator MalT)	malT malA b3418 JW3381
	P06996	OMPC_ECOLI	Outer membrane porin C (Outer membrane protein 1B) (Outer membrane protein C) (Porin OmpC)	ompC meoA par b2215 JW2203
	P07012	RF2_ECOLI	Peptide chain release factor RF2 (RF-2)	prfB supK b2891 JW5847
	P07014	SDHB_ECOLI	Succinate dehydrogenase iron-sulfur subunit (EC 1.3.5.1)	sdhB b0724 JW0714
	P07118	SYV_ECOLI	Valine--tRNA ligase (EC 6.1.1.9) (Valyl-tRNA synthetase) (ValRS)	valS b4258 JW4215
	P07395	SYFB_ECOLI	Phenylalanine--tRNA ligase beta subunit (EC 6.1.1.20) (Phenylalanyl-tRNA synthetase beta subunit) (PheRS)	pheT b1713 JW1703
	P07604	TYRR_ECOLI	Transcriptional regulatory protein TyrR	tyrR b1323 JW1316
	P07639	AROB_ECOLI	3-dehydroquinate synthase (DHQS) (EC 4.2.3.4)	aroB b3389 JW3352
	P07650	TYPH_ECOLI	Thymidine phosphorylase (EC 2.4.2.4) (TdRPase)	deoA tpp ttg b4382 JW4345
	P07762	GLGB_ECOLI	1,4-alpha-glucan branching enzyme GlgB (EC 2.4.1.18) (1,4-alpha-D-glucan:1,4-alpha-D-glucan 6-glucosyl-transferase) (Alpha-(1->4)-glucan branching enzyme) (Glycogen branching enzyme) (BE)	glgB b3432 JW3395
	P07813	SYL_ECOLI	Leucine--tRNA ligase (EC 6.1.1.4) (Leucyl-tRNA synthetase) (LeuRS)	leuS b0642 JW0637
	P07862	DDLB_ECOLI	D-alanine--D-alanine ligase B (EC 6.3.2.4) (D-Ala-D-Ala ligase B) (D-alanylalanine synthetase B)	ddlB ddl b0092 JW0090
	P07913	TDH_ECOLI	L-threonine 3-dehydrogenase (TDH) (EC 1.1.1.103) (L-threonine dehydrogenase)	tdh b3616 JW3591
	P08192	FOLC_ECOLI	Dihydrofolate synthase/folylpolyglutamate synthase (DHFS / FPGS) (EC 6.3.2.12) (EC 6.3.2.17) (Folylpoly-gamma-glutamate synthetase-dihydrofolate synthetase) (Folylpolyglutamate synthetase) (Tetrahydrofolylpolyglutamate synthase)	folC dedC b2315 JW2312
	P08200	IDH_ECOLI	Isocitrate dehydrogenase [NADP] (IDH) (EC 1.1.1.42) (IDP) (NADP(+)-specific ICDH) (Oxalosuccinate decarboxylase)	icd icdA icdE b1136 JW1122
	P08201	NIRB_ECOLI	Nitrite reductase (NADH) large subunit (EC 1.7.1.15)	nirB b3365 JW3328
	P08244	PYRF_ECOLI	Orotidine 5'-phosphate decarboxylase (EC 4.1.1.23) (OMP decarboxylase) (OMPDCase) (OMPdecase)	pyrF b1281 JW1273
	P08312	SYFA_ECOLI	Phenylalanine--tRNA ligase alpha subunit (EC 6.1.1.20) (Phenylalanyl-tRNA synthetase alpha subunit) (PheRS)	pheS b1714 JW5277
	P08390	USG_ECOLI	USG-1 protein	usg b2319 JW2316
	P08622	DNAJ_ECOLI	Chaperone protein DnaJ (HSP40) (Heat shock protein J)	dnaJ groP b0015 JW0014
	P08660	AK3_ECOLI	Lysine-sensitive aspartokinase 3 (EC 2.7.2.4) (Aspartate kinase III) (AKIII) (Lysine-sensitive aspartokinase III)	lysC apk b4024 JW3984
	P08839	PT1_ECOLI	Phosphoenolpyruvate-protein phosphotransferase (EC 2.7.3.9) (Phosphotransferase system, enzyme I)	ptsI b2416 JW2409
	P08956	T1RK_ECOLI	Type I restriction enzyme EcoKI R protein (R.EcoKI) (EC 3.1.21.3)	hsdR hsr b4350 JW4313
	P08957	T1MK_ECOLI	Type I restriction enzyme EcoKI M protein (M.EcoKI) (EC 2.1.1.72)	hsdM hsm b4349 JW4312
	P09030	EX3_ECOLI	Exodeoxyribonuclease III (EXO III) (Exonuclease III) (EC 3.1.11.2) (AP endonuclease VI)	xthA xth b1749 JW1738
	P09147	GALE_ECOLI	UDP-glucose 4-epimerase (EC 5.1.3.2) (Galactowaldenase) (UDP-galactose 4-epimerase)	galE galD b0759 JW0742
	P09152	NARG_ECOLI	Respiratory nitrate reductase 1 alpha chain (EC 1.7.5.1) (Nitrate reductase A subunit alpha) (Quinol-nitrate oxidoreductase subunit alpha)	narG bisD narC b1224 JW1215
	P09323	PTW3C_ECOLI	PTS system N-acetylglucosamine-specific EIICBA component (EIICBA-Nag) (EII-Nag) [Includes: N-acetylglucosamine permease IIC component (PTS system N-acetylglucosamine-specific EIIC component); N-acetylglucosamine-specific phosphotransferase enzyme IIB component (EC 2.7.1.193) (PTS system N-acetylglucosamine-specific EIIB component); N-acetylglucosamine-specific phosphotransferase enzyme IIA compon…	nagE pstN b0679 JW0665
	P09372	GRPE_ECOLI	Protein GrpE (HSP-70 cofactor) (HSP24) (Heat shock protein B25.3)	grpE b2614 JW2594
	P09373	PFLB_ECOLI	Formate acetyltransferase 1 (EC 2.3.1.54) (Pyruvate formate-lyase 1)	pflB pfl b0903 JW0886
	P09394	GLPQ_ECOLI	Glycerophosphodiester phosphodiesterase, periplasmic (Glycerophosphoryl diester phosphodiesterase, periplasmic) (EC 3.1.4.46)	glpQ b2239 JW2233
	P09546	PUTA_ECOLI	Bifunctional protein PutA [Includes: Proline dehydrogenase (EC 1.5.5.2) (Proline oxidase); Delta-1-pyrroline-5-carboxylate dehydrogenase (P5C dehydrogenase) (EC 1.2.1.88) (L-glutamate gamma-semialdehyde dehydrogenase)]	putA poaA b1014 JW0999
	P0A698	UVRA_ECOLI	UvrABC system protein A (UvrA protein) (Excinuclease ABC subunit A)	uvrA dinE b4058 JW4019
	P0A6A3	ACKA_ECOLI	Acetate kinase (EC 2.7.2.1) (Acetokinase)	ackA ack b2296 JW2293
	P0A6A8	ACP_ECOLI	Acyl carrier protein (ACP) (Cytosolic-activating factor) (CAF) (Fatty acid synthase acyl carrier protein)	acpP b1094 JW1080
	P0A6B7	ISCS_ECOLI	Cysteine desulfurase IscS (EC 2.8.1.7) (NifS protein homolog) (ThiI transpersulfidase) (TusA transpersulfidase)	iscS nuvC yfhO yzzO b2530 JW2514
	P0A6C1	END4_ECOLI	Endonuclease 4 (EC 3.1.21.2) (Endodeoxyribonuclease IV) (Endonuclease IV)	nfo b2159 JW2146
	P0A6D7	AROK_ECOLI	Shikimate kinase 1 (SK 1) (EC 2.7.1.71) (Shikimate kinase I) (SKI)	aroK b3390 JW5947
	P0A6F3	GLPK_ECOLI	Glycerol kinase (EC 2.7.1.30) (ATP:glycerol 3-phosphotransferase) (Glycerokinase) (GK)	glpK b3926 JW3897
	P0A6F5	CH60_ECOLI	60 kDa chaperonin (GroEL protein) (Protein Cpn60)	groL groEL mopA b4143 JW4103
	P0A6F9	CH10_ECOLI	10 kDa chaperonin (GroES protein) (Protein Cpn10)	groS groES mopB b4142 JW4102
	P0A6G7	CLPP_ECOLI	ATP-dependent Clp protease proteolytic subunit (EC 3.4.21.92) (Caseinolytic protease) (Endopeptidase Clp) (Heat shock protein F21.5) (Protease Ti)	clpP lopP b0437 JW0427
	P0A6H1	CLPX_ECOLI	ATP-dependent Clp protease ATP-binding subunit ClpX (ATP-dependent unfoldase ClpX)	clpX lopC b0438 JW0428
	P0A6H5	HSLU_ECOLI	ATP-dependent protease ATPase subunit HslU (Heat shock protein HslU) (Unfoldase HslU)	hslU htpI b3931 JW3902
	P0A6J5	DADA_ECOLI	D-amino acid dehydrogenase (EC 1.4.99.-) (D-alanine dehydrogenase)	dadA dadR b1189 JW1178
	P0A6J8	DDLA_ECOLI	D-alanine--D-alanine ligase A (EC 6.3.2.4) (D-Ala-D-Ala ligase A) (D-alanylalanine synthetase A)	ddlA b0381 JW0372
	P0A6K1	DAPF_ECOLI	Diaminopimelate epimerase (DAP epimerase) (EC 5.1.1.7) (PLP-independent amino acid racemase)	dapF b3809 JW5592
	P0A6K3	DEF_ECOLI	Peptide deformylase (PDF) (EC 3.5.1.88) (Polypeptide deformylase)	def fms b3287 JW3248
	P0A6K6	DEOB_ECOLI	Phosphopentomutase (EC 5.4.2.7) (Phosphodeoxyribomutase)	deoB drm thyR b4383 JW4346
	P0A6L0	DEOC_ECOLI	Deoxyribose-phosphate aldolase (DERA) (EC 4.1.2.4) (2-deoxy-D-ribose 5-phosphate aldolase) (Phosphodeoxyriboaldolase) (Deoxyriboaldolase)	deoC dra thyR b4381 JW4344
	P0A6L2	DAPA_ECOLI	4-hydroxy-tetrahydrodipicolinate synthase (HTPA synthase) (EC 4.3.3.7)	dapA b2478 JW2463
	P0A6L4	NANA_ECOLI	N-acetylneuraminate lyase (NAL) (Neu5Ac lyase) (EC 4.1.3.3) (N-acetylneuraminate pyruvate-lyase) (N-acetylneuraminic acid aldolase) (NALase) (Sialate lyase) (Sialic acid aldolase) (Sialic acid lyase)	nanA npl b3225 JW3194
	P0A6M8	EFG_ECOLI	Elongation factor G (EF-G)	fusA far fus b3340 JW3302
	P0A6N4	EFP_ECOLI	Elongation factor P (EF-P)	efp b4147 JW4107
	P0A6P1	EFTS_ECOLI	Elongation factor Ts (EF-Ts) (Bacteriophage Q beta RNA-directed RNA polymerase subunit IV)	tsf b0170 JW0165
	P0A6P5	DER_ECOLI	GTPase Der (Double era-like domain protein) (GTP-binding protein EngA)	der engA yfgK b2511 JW5403
	P0A6P7	ENGB_ECOLI	Probable GTP-binding protein EngB	engB yihA b3865 JW5930
	P0A6P9	ENO_ECOLI	Enolase (EC 4.2.1.11) (2-phospho-D-glycerate hydro-lyase) (2-phosphoglycerate dehydratase)	eno b2779 JW2750
	P0A6Q3	FABA_ECOLI	3-hydroxydecanoyl-[acyl-carrier-protein] dehydratase (EC 4.2.1.59) (3-hydroxyacyl-[acyl-carrier-protein] dehydratase FabA) (Beta-hydroxydecanoyl thioester dehydrase) (Trans-2-decenoyl-[acyl-carrier-protein] isomerase) (EC 5.3.3.14)	fabA b0954 JW0937
	P0A6Q6	FABZ_ECOLI	3-hydroxyacyl-[acyl-carrier-protein] dehydratase FabZ (EC 4.2.1.59) ((3R)-hydroxymyristoyl-[acyl-carrier-protein] dehydratase) ((3R)-hydroxymyristoyl-ACP dehydrase) (17 kDa actomyosin component) (Beta-hydroxyacyl-ACP dehydratase)	fabZ sefA yaeA b0180 JW0175
	P0A6R0	FABH_ECOLI	3-oxoacyl-[acyl-carrier-protein] synthase 3 (EC 2.3.1.180) (3-oxoacyl-[acyl-carrier-protein] synthase III) (Beta-ketoacyl-ACP synthase III) (KAS III) (EcFabH)	fabH b1091 JW1077
	P0A6S7	GPDA_ECOLI	Glycerol-3-phosphate dehydrogenase [NAD(P)+] (EC 1.1.1.94) (NAD(P)H-dependent glycerol-3-phosphate dehydrogenase)	gpsA b3608 JW3583
	P0A6T1	G6PI_ECOLI	Glucose-6-phosphate isomerase (GPI) (EC 5.3.1.9) (Phosphoglucose isomerase) (PGI) (Phosphohexose isomerase) (PHI)	pgi b4025 JW3985
	P0A6T3	GAL1_ECOLI	Galactokinase (EC 2.7.1.6) (Galactose kinase)	galK galA b0757 JW0740
	P0A6U3	MNMG_ECOLI	tRNA uridine 5-carboxymethylaminomethyl modification enzyme MnmG (Glucose-inhibited division protein A)	mnmG gidA trmF b3741 JW3719
	P0A6U8	GLGA_ECOLI	Glycogen synthase (EC 2.4.1.21) (Starch [bacterial glycogen] synthase)	glgA b3429 JW3392
	P0A6V1	GLGC_ECOLI	Glucose-1-phosphate adenylyltransferase (EC 2.7.7.27) (ADP-glucose pyrophosphorylase) (ADPGlc PPase) (ADP-glucose synthase)	glgC b3430 JW3393
	P0A6V8	GLK_ECOLI	Glucokinase (EC 2.7.1.2) (Glucose kinase)	glk b2388 JW2385
	P0A6W5	GREA_ECOLI	Transcription elongation factor GreA (Transcript cleavage factor GreA)	greA b3181 JW3148
	P0A6X7	IHFA_ECOLI	Integration host factor subunit alpha (IHF-alpha)	ihfA hid himA b1712 JW1702
	P0A6Y8	DNAK_ECOLI	Chaperone protein DnaK (HSP70) (Heat shock 70 kDa protein) (Heat shock protein 70)	dnaK groP grpF seg b0014 JW0013
	P0A6Z1	HSCA_ECOLI	Chaperone protein HscA (Hsc66)	hscA hsc b2526 JW2510
	P0A6Z3	HTPG_ECOLI	Chaperone protein HtpG (Heat shock protein C62.5) (Heat shock protein HtpG) (High temperature protein G)	htpG b0473 JW0462
	P0A705	IF2_ECOLI	Translation initiation factor IF-2	infB gicD ssyG b3168 JW3137
	P0A707	IF3_ECOLI	Translation initiation factor IF-3 [Cleaved into: Translation initiation factor IF-3, N-terminally processed; Translation initiation factor IF-3S]	infC fit srjA b1718 JW5829
	P0A715	KDSA_ECOLI	2-dehydro-3-deoxyphosphooctonate aldolase (EC 2.5.1.55) (3-deoxy-D-manno-octulosonic acid 8-phosphate synthase) (KDO-8-phosphate synthase) (KDO 8-P synthase) (KDOPS) (Phospho-2-dehydro-3-deoxyoctonate aldolase)	kdsA b1215 JW1206
	P0A717	KPRS_ECOLI	Ribose-phosphate pyrophosphokinase (RPPK) (EC 2.7.6.1) (5-phospho-D-ribosyl alpha-1-diphosphate) (Phosphoribosyl diphosphate synthase) (Phosphoribosyl pyrophosphate synthase) (P-Rib-PP synthase) (PRPP synthase) (PRPPase)	prs prsA b1207 JW1198
	P0A729	NTPPB_ECOLI	7-methyl-GTP pyrophosphatase (m(7)GTP pyrophosphatase) (EC 3.6.1.-)	yceF b1087 JW5155
	P0A734	MINE_ECOLI	Cell division topological specificity factor	minE b1174 JW1163
	P0A749	MURA_ECOLI	UDP-N-acetylglucosamine 1-carboxyvinyltransferase (EC 2.5.1.7) (Enoylpyruvate transferase) (UDP-N-acetylglucosamine enolpyruvyl transferase) (EPT)	murA murZ b3189 JW3156
	P0A759	NAGB_ECOLI	Glucosamine-6-phosphate deaminase (EC 3.5.99.6) (GlcN6P deaminase) (GNPDA) (Glucosamine-6-phosphate isomerase)	nagB glmD b0678 JW0664
	P0A761	NANE_ECOLI	Putative N-acetylmannosamine-6-phosphate 2-epimerase (EC 5.1.3.9) (ManNAc-6-P epimerase)	nanE yhcJ b3223 JW3192
	P0A763	NDK_ECOLI	Nucleoside diphosphate kinase (NDK) (NDP kinase) (EC 2.7.4.6) (Nucleoside-2-P kinase)	ndk b2518 JW2502
	P0A780	NUSB_ECOLI	Transcription antitermination protein NusB (Antitermination factor NusB) (N utilization substance protein B)	nusB groNB ssyB b0416 JW0406
	P0A796	PFKA_ECOLI	ATP-dependent 6-phosphofructokinase isozyme 1 (ATP-PFK 1) (Phosphofructokinase 1) (EC 2.7.1.11) (6-phosphofructokinase isozyme I) (Phosphohexokinase 1)	pfkA b3916 JW3887
	P0A799	PGK_ECOLI	Phosphoglycerate kinase (EC 2.7.2.3)	pgk b2926 JW2893
	P0A7A7	PLSB_ECOLI	Glycerol-3-phosphate acyltransferase (GPAT) (EC 2.3.1.15)	plsB b4041 JW4001
	P0A7A9	IPYR_ECOLI	Inorganic pyrophosphatase (EC 3.6.1.1) (Pyrophosphate phospho-hydrolase) (PPase)	ppa b4226 JW4185
	P0A7B1	PPK1_ECOLI	Polyphosphate kinase (EC 2.7.4.1) (ATP-polyphosphate phosphotransferase) (Polyphosphoric acid kinase)	ppk b2501 JW2486
	P0A7B5	PROB_ECOLI	Glutamate 5-kinase (EC 2.7.2.11) (Gamma-glutamyl kinase) (GK)	proB b0242 JW0232
	P0A7B8	HSLV_ECOLI	ATP-dependent protease subunit HslV (EC 3.4.25.2) (Heat shock protein HslV)	hslV htpO yiiC b3932 JW3903
	P0A7C2	LEXA_ECOLI	LexA repressor (EC 3.4.21.88)	lexA exrA spr tsl umuA b4043 JW4003
	P0A7D4	PURA_ECOLI	Adenylosuccinate synthetase (AMPSase) (AdSS) (EC 6.3.4.4) (IMP--aspartate ligase)	purA adeK b4177 JW4135
	P0A7D7	PUR7_ECOLI	Phosphoribosylaminoimidazole-succinocarboxamide synthase (EC 6.3.2.6) (SAICAR synthetase)	purC b2476 JW2461
	P0A7E1	PYRD_ECOLI	Dihydroorotate dehydrogenase (quinone) (EC 1.3.5.2) (DHOdehase) (DHOD) (DHODase) (Dihydroorotate oxidase)	pyrD b0945 JW0928
	P0A7E5	PYRG_ECOLI	CTP synthase (EC 6.3.4.2) (Cytidine 5'-triphosphate synthase) (Cytidine triphosphate synthetase) (CTP synthetase) (CTPS) (UTP--ammonia ligase)	pyrG b2780 JW2751
	P0A7F6	SPED_ECOLI	S-adenosylmethionine decarboxylase proenzyme (AdoMetDC) (SAMDC) (EC 4.1.1.50) [Cleaved into: S-adenosylmethionine decarboxylase beta chain; S-adenosylmethionine decarboxylase alpha chain]	speD b0120 JW0116
	P0A7G2	RBFA_ECOLI	30S ribosome-binding factor (Protein P15B) (Ribosome-binding factor A) (RbfA)	rbfA P15B yhbB b3167 JW3136
	P0A7G6	RECA_ECOLI	Protein RecA (Recombinase A)	recA lexB recH rnmB tif umuB zab b2699 JW2669
	P0A7I4	RF3_ECOLI	Peptide chain release factor RF3 (RF-3)	prfC miaD tos b4375 JW5873
	P0A7J0	RIBB_ECOLI	3,4-dihydroxy-2-butanone 4-phosphate synthase (DHBP synthase) (EC 4.1.99.12)	ribB htrP b3041 JW3009
	P0A7J3	RL10_ECOLI	50S ribosomal protein L10 (50S ribosomal protein L8) (Large ribosomal subunit protein uL10)	rplJ b3985 JW3948
	P0A7J7	RL11_ECOLI	50S ribosomal protein L11 (Large ribosomal subunit protein uL11)	rplK relC b3983 JW3946
	P0A7K2	RL7_ECOLI	50S ribosomal protein L7/L12 (L8) (Large ribosomal subunit protein bL12)	rplL b3986 JW3949
	P0A7K6	RL19_ECOLI	50S ribosomal protein L19 (Large ribosomal subunit protein bL19)	rplS b2606 JW2587
	P0A7L0	RL1_ECOLI	50S ribosomal protein L1 (Large ribosomal subunit protein uL1)	rplA b3984 JW3947
	P0A7L3	RL20_ECOLI	50S ribosomal protein L20 (Large ribosomal subunit protein bL20)	rplT pdzA b1716 JW1706
	P0A7L8	RL27_ECOLI	50S ribosomal protein L27 (Large ribosomal subunit protein bL27)	rpmA b3185 JW3152
	P0A7M2	RL28_ECOLI	50S ribosomal protein L28 (Large ribosomal subunit protein bL28)	rpmB b3637 JW3612
	P0A7M6	RL29_ECOLI	50S ribosomal protein L29 (Large ribosomal subunit protein uL29)	rpmC b3312 JW3274
	P0A7M9	RL31_ECOLI	50S ribosomal protein L31 (Large ribosomal subunit protein bL31-A)	rpmE b3936 JW3907
	P0A7R1	RL9_ECOLI	50S ribosomal protein L9 (Large ribosomal subunit protein bL9)	rplI b4203 JW4161
	P0A7R5	RS10_ECOLI	30S ribosomal protein S10 (Small ribosomal subunit protein uS10)	rpsJ nusE b3321 JW3283
	P0A7R9	RS11_ECOLI	30S ribosomal protein S11 (Small ribosomal subunit protein uS11)	rpsK b3297 JW3259
	P0A7S3	RS12_ECOLI	30S ribosomal protein S12 (Small ribosomal subunit protein uS12)	rpsL strA b3342 JW3304
	P0A7S9	RS13_ECOLI	30S ribosomal protein S13 (Small ribosomal subunit protein uS13)	rpsM b3298 JW3260
	P0A7T3	RS16_ECOLI	30S ribosomal protein S16 (Small ribosomal subunit protein bS16)	rpsP b2609 JW2590
	P0A7T7	RS18_ECOLI	30S ribosomal protein S18 (Small ribosomal subunit protein bS18)	rpsR b4202 JW4160
	P0A7U3	RS19_ECOLI	30S ribosomal protein S19 (Small ribosomal subunit protein uS19)	rpsS b3316 JW3278
	P0A7U7	RS20_ECOLI	30S ribosomal protein S20 (Small ribosomal subunit protein bS20)	rpsT b0023 JW0022
	P0A7V0	RS2_ECOLI	30S ribosomal protein S2 (Small ribosomal subunit protein uS2)	rpsB b0169 JW0164
	P0A7V3	RS3_ECOLI	30S ribosomal protein S3 (Small ribosomal subunit protein uS3)	rpsC b3314 JW3276
	P0A7V8	RS4_ECOLI	30S ribosomal protein S4 (Small ribosomal subunit protein uS4)	rpsD ramA b3296 JW3258
	P0A7W1	RS5_ECOLI	30S ribosomal protein S5 (Small ribosomal subunit protein uS5)	rpsE spc b3303 JW3265
	P0A7W7	RS8_ECOLI	30S ribosomal protein S8 (Small ribosomal subunit protein uS8)	rpsH b3306 JW3268
	P0A7X3	RS9_ECOLI	30S ribosomal protein S9 (Small ribosomal subunit protein uS9)	rpsI b3230 JW3199
	P0A7X6	RIMM_ECOLI	Ribosome maturation factor RimM (21K)	rimM yfjA b2608 JW5413
	P0A7Y0	RNC_ECOLI	Ribonuclease 3 (EC 3.1.26.3) (Ribonuclease III) (RNase III)	rnc b2567 JW2551
	P0A7Y8	RNPA_ECOLI	Ribonuclease P protein component (RNase P protein) (RNaseP protein) (EC 3.1.26.5) (Protein C5)	rnpA b3704 JW3681
	P0A7Z4	RPOA_ECOLI	DNA-directed RNA polymerase subunit alpha (RNAP subunit alpha) (EC 2.7.7.6) (RNA polymerase subunit alpha) (Transcriptase subunit alpha)	rpoA pez phs sez b3295 JW3257
	P0A800	RPOZ_ECOLI	DNA-directed RNA polymerase subunit omega (RNAP omega subunit) (EC 2.7.7.6) (RNA polymerase omega subunit) (Transcriptase subunit omega)	rpoZ b3649 JW3624
	P0A805	RRF_ECOLI	Ribosome-recycling factor (RRF) (Ribosome-releasing factor)	frr rrf b0172 JW0167
	P0A817	METK_ECOLI	S-adenosylmethionine synthase (AdoMet synthase) (EC 2.5.1.6) (MAT) (Methionine adenosyltransferase)	metK metX b2942 JW2909
	P0A825	GLYA_ECOLI	Serine hydroxymethyltransferase (SHMT) (Serine methylase) (EC 2.1.2.1)	glyA b2551 JW2535
	P0A836	SUCC_ECOLI	Succinate--CoA ligase [ADP-forming] subunit beta (EC 6.2.1.5) (Succinyl-CoA synthetase subunit beta) (SCS-beta)	sucC b0728 JW0717
	P0A847	TGT_ECOLI	Queuine tRNA-ribosyltransferase (EC 2.4.2.29) (Guanine insertion enzyme) (tRNA-guanine transglycosylase)	tgt b0406 JW0396
	P0A850	TIG_ECOLI	Trigger factor (TF) (EC 5.2.1.8) (PPIase)	tig b0436 JW0426
	P0A853	TNAA_ECOLI	Tryptophanase (EC 4.1.99.1) (L-tryptophan indole-lyase) (TNase)	tnaA ind b3708 JW3686
	P0A855	TOLB_ECOLI	Tol-Pal system protein TolB	tolB b0740 JW5100
	P0A858	TPIS_ECOLI	Triosephosphate isomerase (TIM) (TPI) (EC 5.3.1.1) (Triose-phosphate isomerase)	tpiA tpi b3919 JW3890
	P0A862	TPX_ECOLI	Thiol peroxidase (Tpx) (EC 1.11.1.15) (Peroxiredoxin tpx) (Prx) (Scavengase p20) (Thioredoxin peroxidase)	tpx yzzJ b1324 JW1317
	P0A870	TALB_ECOLI	Transaldolase B (EC 2.2.1.2)	talB yaaK b0008 JW0007
	P0A879	TRPB_ECOLI	Tryptophan synthase beta chain (EC 4.2.1.20)	trpB b1261 JW1253
	P0A884	TYSY_ECOLI	Thymidylate synthase (TS) (TSase) (EC 2.1.1.45)	thyA b2827 JW2795
	P0A887	UBIE_ECOLI	Ubiquinone/menaquinone biosynthesis C-methyltransferase UbiE (EC 2.1.1.163) (EC 2.1.1.201) (2-methoxy-6-polyprenyl-1,4-benzoquinol methylase) (Demethylmenaquinone methyltransferase)	ubiE yigO b3833 JW5581
	P0A894	RAPZ_ECOLI	RNase adapter protein RapZ	rapZ yhbJ b3205 JW3172
	P0A8A2	YEEN_ECOLI	Probable transcriptional regulatory protein YeeN	yeeN b1983 JW1964
	P0A8A4	PSRP_ECOLI	Phosphoenolpyruvate synthase regulatory protein (PEP synthase regulatory protein) (PSRP) (EC 2.7.11.33) (EC 2.7.4.28) (Pyruvate, water dikinase regulatory protein)	ppsR ydiA b1703 JW1693
	P0A8E1	YCFP_ECOLI	UPF0227 protein YcfP	ycfP b1108 JW5158
	P0A8E7	YAJQ_ECOLI	UPF0234 protein YajQ	yajQ b0426 JW5058
	P0A8F0	UPP_ECOLI	Uracil phosphoribosyltransferase (EC 2.4.2.9) (UMP pyrophosphorylase) (UPRTase)	upp uraP b2498 JW2483
	P0A8F4	URK_ECOLI	Uridine kinase (EC 2.7.1.48) (Cytidine monophosphokinase) (Uridine monophosphokinase)	udk b2066 JW2051
	P0A8G0	UVRC_ECOLI	UvrABC system protein C (Protein UvrC) (Excinuclease ABC subunit C)	uvrC b1913 JW1898
	P0A8G3	UXAC_ECOLI	Uronate isomerase (EC 5.3.1.12) (Glucuronate isomerase) (Uronic isomerase)	uxaC ygjX ygjY ygjZ b3092 JW3063
	P0A8G6	NQOR_ECOLI	NAD(P)H dehydrogenase (quinone) (EC 1.6.5.2) (Flavoprotein WrbA) (NAD(P)H:quinone oxidoreductase) (NQO)	wrbA b1004 JW0989
	P0A8G9	EX7S_ECOLI	Exodeoxyribonuclease 7 small subunit (EC 3.1.11.6) (Exodeoxyribonuclease VII small subunit) (Exonuclease VII small subunit)	xseB yajE b0422 JW0412
	P0A8J8	RHLB_ECOLI	ATP-dependent RNA helicase RhlB (EC 3.6.4.13)	rhlB mmrA b3780 JW3753
	P0A8L1	SYS_ECOLI	Serine--tRNA ligase (EC 6.1.1.11) (Seryl-tRNA synthetase) (SerRS) (Seryl-tRNA(Ser/Sec) synthetase)	serS b0893 JW0876
	P0A8L7	YCIU_ECOLI	UPF0263 protein YciU	yciU b1248 JW1240
	P0A8M0	SYN_ECOLI	Asparagine--tRNA ligase (EC 6.1.1.22) (Asparaginyl-tRNA synthetase) (AsnRS)	asnS tss b0930 JW0913
	P0A8M3	SYT_ECOLI	Threonine--tRNA ligase (EC 6.1.1.3) (Threonyl-tRNA synthetase) (ThrRS)	thrS b1719 JW1709
	P0A8M6	YEEX_ECOLI	UPF0265 protein YeeX	yeeX b2007 JW1989
	P0A8N3	SYK1_ECOLI	Lysine--tRNA ligase (EC 6.1.1.6) (Lysyl-tRNA synthetase) (LysRS)	lysS asuD herC b2890 JW2858
[truncated: 456 more rows]

[truncated: 1 more sheets: proteins- for the feature stati]
